# Supplementary material for: Stably Expressed Genes Involved in Basic Cellular Functions
Source: PLoS One. 2017 Jan 26;12(1):e0170813. doi: 10.1371/journal.pone.0170813 (PMC5268456; doi:10.1371/journal.pone.0170813)
Supplement: S1 Dataset — (XLSX) [file pone.0170813.s001.xlsx]

## Sheet: S1 Dataset
GTEx Sample ID	Gender	Age Group	Tissue
GTEX-132NY-2226-SM-5J2LZ	M	60-69	Adrenal Gland
GTEX-XQ3S-1726-SM-4BOOD	M	20-29	Adrenal Gland
GTEX-111FC-3126-SM-5GZZ2	M	60-69	Brain - Cortex
GTEX-11ZUS-2926-SM-5FQSL	M	30-39	Brain - Cortex
GTEX-12126-1026-SM-5P9JJ	M	20-29	Brain - Cortex
GTEX-12ZZX-2926-SM-5GCOQ	F	40-49	Brain - Cortex
GTEX-145MH-3026-SM-5Q5DZ	M	50-59	Brain - Cortex
GTEX-RNOR-2326-SM-2TF4I	F	50-59	Brain - Cortex
GTEX-T2IS-3026-SM-32QPM	F	20-29	Brain - Cortex
GTEX-WZTO-2926-SM-3NM9I	M	40-49	Brain - Cortex
GTEX-Y111-2726-SM-4TT3N	M	50-59	Brain - Cortex
GTEX-YFC4-3126-SM-5PNV6	F	40-49	Brain - Cortex
GTEX-111FC-0826-SM-5GZWO	M	60-69	Heart - Left Ventricle
GTEX-11ZUS-0226-SM-5FQT8	M	30-39	Heart - Left Ventricle
GTEX-132NY-1726-SM-5EGKK	M	60-69	Heart - Left Ventricle
GTEX-13NZB-0226-SM-5KM1T	M	30-39	Heart - Left Ventricle
GTEX-QEG4-0426-SM-33HC3	M	30-39	Heart - Left Ventricle
GTEX-R55E-1026-SM-2TC5S	M	20-29	Heart - Left Ventricle
GTEX-RNOR-0826-SM-2TF5C	F	50-59	Heart - Left Ventricle
GTEX-RWSA-0626-SM-2XCBD	M	40-49	Heart - Left Ventricle
GTEX-T2IS-0426-SM-32QPE	F	20-29	Heart - Left Ventricle
GTEX-WRHU-1226-SM-4E3IJ	F	50-59	Heart - Left Ventricle
GTEX-WZTO-1326-SM-3NM8X	M	40-49	Heart - Left Ventricle
GTEX-XQ3S-0626-SM-4BOOB	M	20-29	Heart - Left Ventricle
GTEX-ZYT6-1726-SM-5E44P	M	30-39	Heart - Left Ventricle
GTEX-RN64-1626-SM-48FD7	M	50-59	Kidney - Cortex
GTEX-ZYT6-2226-SM-5GIC9	M	30-39	Kidney - Cortex
GTEX-11ZUS-2526-SM-59872	M	30-39	Liver
GTEX-132NY-0926-SM-5P9G3	M	60-69	Liver
GTEX-13NZB-0626-SM-5IFH6	M	30-39	Liver
GTEX-QEG4-1826-SM-4R1JN	M	30-39	Liver
GTEX-RN64-1826-SM-48FDV	M	50-59	Liver
GTEX-RNOR-1426-SM-48FDJ	F	50-59	Liver
GTEX-RWSA-1426-SM-47JXA	M	40-49	Liver
GTEX-WZTO-0626-SM-4PQYY	M	40-49	Liver
GTEX-YFC4-1526-SM-5IFJS	F	40-49	Liver
GTEX-ZYT6-0626-SM-5E45V	M	30-39	Liver
GTEX-111FC-1126-SM-5GZWU	M	60-69	Lung
GTEX-11ZUS-0126-SM-5EQM5	M	30-39	Lung
GTEX-132NY-1226-SM-5PNVF	M	60-69	Lung
GTEX-145MH-0626-SM-5NQAK	M	50-59	Lung
GTEX-QEG4-0526-SM-48TZD	M	30-39	Lung
GTEX-QXCU-0626-SM-2TC69	M	50-59	Lung
GTEX-RN64-1226-SM-2TC6E	M	50-59	Lung
GTEX-RWSA-1126-SM-2XCAZ	M	40-49	Lung
GTEX-T2IS-0526-SM-32QP9	F	20-29	Lung
GTEX-WK11-0526-SM-3NB3O	M	50-59	Lung
GTEX-WRHU-0226-SM-3MJFV	F	50-59	Lung
GTEX-WZTO-0426-SM-3NM99	M	40-49	Lung
GTEX-XQ3S-0926-SM-4BOPI	M	20-29	Lung
GTEX-Y111-1026-SM-4TT22	M	50-59	Lung
GTEX-YFC4-1126-SM-5RQJN	F	40-49	Lung
GTEX-YJ8O-1826-SM-5HL82	F	40-49	Lung
GTEX-ZVZQ-1526-SM-5N9G6	F	60-69	Lung
GTEX-ZYT6-0526-SM-5GIEA	M	30-39	Lung
GTEX-111FC-0326-SM-5GZZ1	M	60-69	Muscle - Skeletal
GTEX-11P82-1826-SM-5PNYJ	M	20-29	Muscle - Skeletal
GTEX-11ZUS-1426-SM-5FQSP	M	30-39	Muscle - Skeletal
GTEX-12126-0526-SM-5PNW4	M	20-29	Muscle - Skeletal
GTEX-12ZZX-0326-SM-5DUVH	F	40-49	Muscle - Skeletal
GTEX-132NY-0726-SM-5KLZM	M	60-69	Muscle - Skeletal
GTEX-13NZB-2626-SM-5J2M7	M	30-39	Muscle - Skeletal
GTEX-145MH-0326-SM-5LU8H	M	50-59	Muscle - Skeletal
GTEX-QEG4-0626-SM-2S1OY	M	30-39	Muscle - Skeletal
GTEX-QXCU-1726-SM-2TC6L	M	50-59	Muscle - Skeletal
GTEX-R55E-0526-SM-2TC6B	M	20-29	Muscle - Skeletal
GTEX-RN64-0326-SM-2TC5J	M	50-59	Muscle - Skeletal
GTEX-RNOR-0526-SM-2TF4O	F	50-59	Muscle - Skeletal
GTEX-RWSA-0726-SM-2XCBE	M	40-49	Muscle - Skeletal
GTEX-T2IS-2626-SM-32QPP	F	20-29	Muscle - Skeletal
GTEX-WK11-2526-SM-3NM9Y	M	50-59	Muscle - Skeletal
GTEX-WRHU-0826-SM-3MJFN	F	50-59	Muscle - Skeletal
GTEX-WZTO-0826-SM-3NM8Q	M	40-49	Muscle - Skeletal
GTEX-XQ3S-0426-SM-4BOOA	M	20-29	Muscle - Skeletal
GTEX-Y111-0326-SM-4SOIX	M	50-59	Muscle - Skeletal
GTEX-YFC4-1026-SM-5RQJM	F	40-49	Muscle - Skeletal
GTEX-YJ8O-2826-SM-5CVM4	F	40-49	Muscle - Skeletal
GTEX-ZVTK-0626-SM-5GU6Y	M	20-29	Muscle - Skeletal
GTEX-ZYT6-1626-SM-5E45R	M	30-39	Muscle - Skeletal
GTEX-111FC-1926-SM-5GZYC	M	60-69	Testis
GTEX-11P82-1526-SM-5BC5M	M	20-29	Testis
GTEX-11ZUS-2726-SM-5FQUA	M	30-39	Testis
GTEX-13NZB-2026-SM-5MR4M	M	30-39	Testis
GTEX-145MH-2326-SM-5O9AW	M	50-59	Testis
GTEX-QEG4-0126-SM-48TZE	M	30-39	Testis
GTEX-R55E-0726-SM-48FCZ	M	20-29	Testis
GTEX-RN64-2326-SM-48FDW	M	50-59	Testis
GTEX-RWSA-2426-SM-47JXR	M	40-49	Testis
GTEX-WK11-0326-SM-4OOS6	M	50-59	Testis
GTEX-WZTO-0326-SM-4PQYZ	M	40-49	Testis
GTEX-XQ3S-2726-SM-4BOP2	M	20-29	Testis
GTEX-Y111-2426-SM-4TT23	M	50-59	Testis
GTEX-ZVTK-0126-SM-57WDG	M	20-29	Testis
GTEX-ZYT6-2726-SM-5GICP	M	30-39	Testis
GTEX-12ZZX-2126-SM-5LZVL	F	40-49	Uterus
GTEX-T2IS-2226-SM-4DM65	F	20-29	Uterus
GTEX-YFC4-2826-SM-5P9FR	F	40-49	Uterus
GTEX-YJ8O-1126-SM-5P9IS	F	40-49	Uterus
