# Supplementary material for: Stably Expressed Genes Involved in Basic Cellular Functions
Source: PLoS One. 2017 Jan 26;12(1):e0170813. doi: 10.1371/journal.pone.0170813 (PMC5268456; doi:10.1371/journal.pone.0170813)
Supplement: S2 Dataset — (XLSX) [file pone.0170813.s002.xlsx]

## Sheet: S2 Dataset
Gene Symbol	Entrez ID	Max-1/Min+1	No. of KEGG Terms	KEGG Terms
Cul1	362356	2.35488	8	Ubiquitin mediated proteolysis; Oocyte meiosis; Cell cycle; Protein processing in endoplasmic reticulum; Wnt signaling pathway; TGF-beta signaling pathway; Circadian rhythm; Herpes simplex infection
Yme1l1	114217	2.43656	0
Sar1a	361842	2.46458	2	Protein processing in endoplasmic reticulum; Legionellosis
Nsfl1c	83809	2.48749	1	Protein processing in endoplasmic reticulum
LOC679539	679539	2.54106	0
RGD1305704	307452	2.54636	0
Ranbp2	294429	2.56972	1	RNA transport
Srp54a	116650	2.57231	1	Protein export
Elp2	307545	2.57274	0
Smu1	117541	2.57974	0
Eif4g2_predicted	361628	2.58104	2	RNA transport; Viral myocarditis
Eapp	299043	2.58279	0
Ube3c	362294	2.61357	1	Ubiquitin mediated proteolysis
Tbcc	316221	2.6236	0
Itch	311567	2.639	4	Ubiquitin mediated proteolysis; TNF signaling pathway; Endocytosis; Non-alcoholic fatty liver disease (NAFLD)
Cstf2t	309338	2.64465	1	mRNA surveillance pathway
Cog3	361073	2.65447	0
RGD1309102	291750	2.6736	0
Luc7l2	689861	2.67905	0
LOC688812	688812	2.69517	0
LOC691918	691918	2.7048	0
Mkln1	83536	2.73117	0
Vcp	116643	2.74866	2	Protein processing in endoplasmic reticulum; Legionellosis
Alg10b	245960	2.75237	2	N-Glycan biosynthesis; Metabolic pathways
Arcn1	300674	2.76969	0
Anapc5	288671	2.77643	5	Ubiquitin mediated proteolysis; Oocyte meiosis; Progesterone-mediated oocyte maturation; Cell cycle; HTLV-I infection
Metap1	295500	2.79795	0
Ttc4	362556	2.81912	0
Commd1	289831	2.82514	0
Mrps33	296995	2.8478	0
Mon2	314894	2.88088	0
Zfp828	306647	2.88848	0
Lztr1	360745	2.89087	0
Prpf8	287530	2.92005	1	Spliceosome
Spag9	360600	2.92034	0
Psmb1	94198	2.92752	1	Proteasome
Exoc3	252881	2.934	1	Tight junction
RGD1563713	316550	2.93664	0
Parl	287979	2.94607	0
Eif4g2	171362	2.96066	0
G3bp2	305240	2.96178	0
Eif3c	293484	2.96323	1	RNA transport
Rab1	81754	2.97485	1	Legionellosis
Mark3	170577	2.98504	0
Eif4g1	287986	3.00568	2	RNA transport; Viral myocarditis
LOC685144	685144	3.00822	1	Protein processing in endoplasmic reticulum
Sdccag1	299114	3.01459	0
Srp72l	289566	3.0149	0
RGD1307100	294978	3.01717	0
Clcc1	170927	3.03982	0
Wdr42a	364050	3.04412	0
LOC498453	498453	3.05658	0
Drg1	305470	3.06113	0
Trpc4ap	362247	3.07457	0
Psma1	29668	3.07633	1	Proteasome
Lars	291624	3.07859	1	Aminoacyl-tRNA biosynthesis
Tnpo1	309126	3.07963	0
Phf20l1	314964	3.09198	0
Zmat2	307491	3.09318	1	Aminoacyl-tRNA biosynthesis
Klhl9	313348	3.10266	1	Ubiquitin mediated proteolysis
Tmem111	312640	3.10557	0
Ash1l	310638	3.12483	2	Tight junction; Lysine degradation
Psmd1	83806	3.13608	2	Proteasome; Epstein-Barr virus infection
Tmem33andSlc30a9	498358	3.1477	0
Taok1	286993	3.15015	1	MAPK signaling pathway
Maea	298982	3.15835	0
Eif2b5	192234	3.16241	1	RNA transport
Sars	266975	3.16377	1	Aminoacyl-tRNA biosynthesis
Jagn1	502872	3.18527	0
Prpf6	366276	3.18606	1	Spliceosome
Ube2d3	81920	3.19015	2	Ubiquitin mediated proteolysis; Protein processing in endoplasmic reticulum
Psmd6	289924	3.20104	2	Proteasome; Epstein-Barr virus infection
RGD1306583	294709	3.20463	0
Nat5	362228	3.20506	0
Ubiad1	313706	3.20708	0
Nars2	293128	3.20861	1	Aminoacyl-tRNA biosynthesis
Dhx36	310461	3.21337	1	RNA degradation
Vps35	25479	3.21464	0
RGD1563839	366192	3.21554	0
Mapkap1	296648	3.23171	0
Ciao1	29231	3.23309	0
Ddb1	64470	3.23907	4	Ubiquitin mediated proteolysis; Hepatitis B; Nucleotide excision repair; Viral carcinogenesis
LOC367856	367856	3.24022	0
Golph3	78961	3.24292	1	Transcriptional misregulation in cancers
Prickle4	681123	3.24312	0
Copb1	114023	3.25391	0
Mrpl46	293054	3.27562	0
Csnk1a1	113927	3.2806	2	Hedgehog signaling pathway; Wnt signaling pathway
Ythdf3	361920	3.28533	0
RGD1561159	308879	3.28673	0
Cwc15	300361	3.28936	1	Spliceosome
Edem3	289085	3.29747	1	Protein processing in endoplasmic reticulum
Gspt1	24420	3.3052	1	mRNA surveillance pathway
MGC105830	361706	3.30567	0
Nmt1	259274	3.30821	0
Psmd4	83499	3.3166	2	Proteasome; Epstein-Barr virus infection
RGD1309765	290746	3.31684	0
Rab2a	65158	3.32986	1	AMPK signaling pathway
Keap1	117519	3.33593	1	Ubiquitin mediated proteolysis
Uba3	117553	3.33665	1	Ubiquitin mediated proteolysis
Chmp1b	689364	3.34812	1	Endocytosis
Setd3	299295	3.35367	0
LOC685337	685337	3.35803	0
Exosc4	300045	3.36376	1	RNA degradation
Tm9sf2	306197	3.37391	0
Psmd7	307821	3.37419	2	Proteasome; Epstein-Barr virus infection
Cops2	261736	3.38031	0
LOC680080	680080	3.38041	0
Crkl	287942	3.38191	14	Rap1 signaling pathway; Chemokine signaling pathway; Pathways in cancer; MAPK signaling pathway; Regulation of actin cytoskeleton; Focal adhesion; Bacterial invasion of epithelial cells; ErbB signaling pathway; Renal cell carcinoma; Fc gamma R-mediated phagocytosis; Neurotrophin signaling pathway; Chronic myeloid leukemia; MicroRNAs in cancer; Insulin signaling pathway
Proteasome.1	691655	3.38645	0
Arf1	64310	3.39089	2	Legionellosis; Endocytosis
RGD1562125	497887	3.3926	0
LOC498973.1	498973	3.3975	0
Zfp445	301076	3.40512	0
RGD1565224	499086	3.41277	0
Saps3	309144	3.41353	0
Wdr33	307524	3.41898	1	mRNA surveillance pathway
Wdr45l	360682	3.41899	0
Epn1	117277	3.43097	1	Endocytosis
Man2c1	246136	3.44352	1	Other glycan degradation
Brwd1	304061	3.44668	0
Abce1	361390	3.44759	0
Usp9x	363445	3.45725	0
Mrfap1	282585	3.46336	0
Cdc5l	85434	3.46514	1	Spliceosome
Exoc5	60627	3.46683	0
C1d	689062	3.46708	0
LOC681371	681371	3.47236	0
Adrm1	65138	3.48108	0
RGD1308813	303606	3.48508	0
Ppp4r2	297486	3.48688	0
Tsn	60381	3.49147	0
LOC299312	299312	3.49707	0
Dnajc11	362666	3.49784	0
Birc6	313876	3.49861	1	Ubiquitin mediated proteolysis
LOC680824	680824	3.50376	0
Psmb4	58854	3.50504	1	Proteasome
Vps13d	313825	3.51222	0
Hspa4	266759	3.51303	1	Antigen processing and presentation
Eif3s10	292148	3.52532	1	RNA transport
Rpap3	300189	3.53231	0
Scyl1	293684	3.53307	0
Copa	304978	3.53808	0
Elac2	282826	3.53961	1	RNA transport
LOC367757	367757	3.53996	0
Ranbp6	309326	3.54385	0
Supv3l1	294385	3.54494	0
Psma3l	408248	3.55085	1	Proteasome
Rabgap1	311911	3.55858	0
Ncstn	289231	3.561	2	Notch signaling pathway; Alzheimer's disease
Polr2b	289561	3.57725	6	Purine metabolism; Pyrimidine metabolism; RNA polymerase; Metabolic pathways; Epstein-Barr virus infection; Huntington's disease
Snx13	362731	3.58247	0
Ddx28	364995	3.58482	0
Plrg1	60376	3.58659	1	Spliceosome
Exoc7	64632	3.58751	1	Insulin signaling pathway
RGD1306932	304346	3.60054	0
Nmd3	310512	3.60562	2	RNA transport; Ribosome biogenesis in eukaryotes
Eif2a	502531	3.60628	0
Uso1	56042	3.61266	0
Sco1	497930	3.61445	0
Ube4a	315608	3.61494	1	Ubiquitin mediated proteolysis
Rpl41-ps	415059	3.62174	0
RGD1309985	361931	3.62227	0
Paip1	689651	3.62389	0
RGD1304878	314415	3.62651	0
Cep27	679550	3.62915	0
Syf2	170933	3.63259	1	Spliceosome
Usp47	308896	3.64712	0
Ap1g1	171494	3.64778	1	Lysosome
Usp5	297593	3.64819	0
Tfb1m	308140	3.6542	0
LOC685117	685117	3.6545	0
Eif4b	300253	3.65978	4	Proteoglycans in cancer; PI3K-Akt signaling pathway; mTOR signaling pathway; RNA transport
LOC689014	689014	3.66045	0
Atp6v0a2	116455	3.66252	8	Synaptic vesicle cycle; Collecting duct acid secretion; Rheumatoid arthritis; Lysosome; Tuberculosis; Metabolic pathways; Phagosome; Oxidative phosphorylation
LOC685590	685590	3.66667	0
Fbxl5	305424	3.67304	0
Tars2	310672	3.68464	1	Aminoacyl-tRNA biosynthesis
RGD1305350	313699	3.68851	0
Psmc4	117262	3.69268	2	Proteasome; Epstein-Barr virus infection
Hectd1	362736	3.69425	0
Txndc9	280671	3.71502	0
Capn7	306260	3.7155	0
Stip1	192277	3.72549	1	Prion diseases
Psma4	29671	3.72631	1	Proteasome
Ccdc142andMrpl53	362388	3.72737	0
LOC499531	499531	3.72757	0
RGD1563309	368088	3.72778	4	Phosphatidylinositol signaling system; Glycerolipid metabolism; Glycerophospholipid metabolism; Metabolic pathways
Son	304092	3.73089	0
Cog2	690961	3.73511	0
Snupn	316108	3.73812	1	RNA transport
Ube3a	361585	3.74223	2	Ubiquitin mediated proteolysis; Viral carcinogenesis
Sec22b	310710	3.74716	3	SNARE interactions in vesicular transport; Legionellosis; Phagosome
Frg1	689484	3.75392	0
Eef2	29565	3.75776	2	Oxytocin signaling pathway; AMPK signaling pathway
Usp36	303700	3.75831	0
Farsb	301544	3.7593	1	Aminoacyl-tRNA biosynthesis
Dnajc10	295690	3.76291	1	Protein processing in endoplasmic reticulum
Lemd2	361807	3.76518	0
Wdsof1	362902	3.76798	0
LOC362695	362695	3.77064	0
Gdi2	29662	3.77211	0
Papd1	307050	3.77248	0
Trmt12	314999	3.77532	0
Mtmr1	317296	3.77918	0
Psma5	29672	3.78386	1	Proteasome
Rrn3	304714	3.78658	0
Eif3h	299899	3.78684	2	RNA transport; Measles
Armc1	294948	3.78927	0
Psmd13	365388	3.7896	2	Proteasome; Epstein-Barr virus infection
St13	81800	3.79092	0
Ipo7	308939	3.7911	0
Ddx47	297685	3.79234	0
Psmc1	117263	3.79343	3	Proteasome; Epstein-Barr virus infection; Viral carcinogenesis
Rer1	298675	3.79737	0
RGD1309747	306665	3.79808	0
Stx8	59074	3.80207	1	SNARE interactions in vesicular transport
Zfp281	305083	3.80245	0
Ankrd17	289521	3.80676	0
Pik3c3	65052	3.80775	6	Phosphatidylinositol signaling system; Inositol phosphate metabolism; Tuberculosis; Metabolic pathways; Regulation of autophagy; Phagosome
Fam122a	309420	3.80865	0
Rbx1	300084	3.81426	11	Ubiquitin mediated proteolysis; Oocyte meiosis; Pathways in cancer; Renal cell carcinoma; Cell cycle; Protein processing in endoplasmic reticulum; Wnt signaling pathway; TGF-beta signaling pathway; HIF-1 signaling pathway; Circadian rhythm; Nucleotide excision repair
Ppfia1	293645	3.81585	0
LOC689782	689782	3.81724	0
Dnpep	301529	3.81986	0
Cacybp	289144	3.82145	1	Wnt signaling pathway
Rad23b	298012	3.82498	2	Protein processing in endoplasmic reticulum; Nucleotide excision repair
Mtif2	305606	3.82683	0
Raf1	24703	3.8277	51	cAMP signaling pathway; Oxytocin signaling pathway; Rap1 signaling pathway; Long-term potentiation; Proteoglycans in cancer; Prostate cancer; Chemokine signaling pathway; Progesterone-mediated oocyte maturation; Thyroid hormone signaling pathway; Pathways in cancer; MAPK signaling pathway; Endometrial cancer; Ras signaling pathway; Regulation of actin cytoskeleton; Long-term depression; Estrogen …
Stau1	84496	3.83387	0
Zbtb41	289052	3.83428	0
Gosr1	94189	3.83533	1	SNARE interactions in vesicular transport
Cse1l	362273	3.83774	0
Pi4kb	81747	3.83846	3	Phosphatidylinositol signaling system; Inositol phosphate metabolism; Metabolic pathways
RGD1560498	499619	3.84197	0
Becn1	114558	3.84421	1	Regulation of autophagy
Cope	290659	3.84887	0
Bzw1	363232	3.84904	0
RGD1307161	305031	3.86152	0
Exoc8	245709	3.8621	0
Opa1	171116	3.86514	0
Narg1	310399	3.86634	0
Mrps9	301371	3.86638	1	Ribosome
RGD1306487	304759	3.868	0
Serbp1	246303	3.8721	0
Drg2	497915	3.87228	0
Zfp294	288308	3.8746	0
RGD1560433	296750	3.88563	0
Vapa	58857	3.88612	1	Tight junction
RGD1561890	313982	3.89423	0
Gopc	309774	3.89627	0
Gemin7	685068	3.8979	0
Cab39	301574	3.90105	2	AMPK signaling pathway; mTOR signaling pathway
Apoa1bp	295229	3.91386	0
Tmem101	303564	3.91496	0
Cdc37	114562	3.91959	1	PI3K-Akt signaling pathway
Tsg101	292925	3.9254	1	Endocytosis
Psmd3	287670	3.92815	2	Proteasome; Epstein-Barr virus infection
Golga1	311919	3.92947	0
Srp72	498351	3.93136	1	Protein export
Psmd11	303353	3.9317	2	Proteasome; Epstein-Barr virus infection
Psmd12	287772	3.93205	2	Proteasome; Epstein-Barr virus infection
Kbtbd2	312372	3.9322	0
LOC680545	680545	3.93224	0
Vps37a	290775	3.93242	1	Endocytosis
Elavl1	363854	3.94678	1	AMPK signaling pathway
Ascc3	309887	3.95273	0
Tm2d1	685326	3.95977	0
RGD1561926	500695	3.96078	4	Notch signaling pathway; Spliceosome; Epstein-Barr virus infection; Viral carcinogenesis
RGD1561589	305284	3.96292	0
Chd4	117535	3.9777	1	Viral carcinogenesis
Senp6	300860	3.97912	0
LOC685772	685772	3.98066	0
Ercc5	301382	3.98603	0
Srpr	315548	3.98638	1	Protein export
Tbce	361255	3.99066	0
LOC314407	314407	3.9954	0
Tmtc3	314785	4	0
