# Supplementary material for: Stably Expressed Genes Involved in Basic Cellular Functions
Source: PLoS One. 2017 Jan 26;12(1):e0170813. doi: 10.1371/journal.pone.0170813 (PMC5268456; doi:10.1371/journal.pone.0170813)
Supplement: S3 Dataset — (XLSX) [file pone.0170813.s003.xlsx]

## Sheet: S3 Dataset
Human Gene	Max-1/Min-1	Homolog Rat SEG
ABCE1	13.5046	Abce1
ADRM1	15.0831	Adrm1
ANAPC5	5.65823	Anapc5
ANKRD17	6.02151	Ankrd17
AP1G1	9.91071	Ap1g1
APOA1BP	5.82108	Apoa1bp
ARCN1	5.45198	Arcn1
ARF1	5.1	Arf1
ARMC1	6.64671	Armc1
ASCC3	6.94165	Ascc3
ASH1L	6.36905	Ash1l
ATP6V0A2	7.65217	Atp6v0a2
BECN1	7.96992	Becn1
BIRC6	7.1669	Birc6
BRWD1	9.60784	Brwd1
BZW1	12.4719	Bzw1
CACYBP	26.2857	Cacybp
CAPN7	9.125	Capn7
CDC37	4.4795	Cdc37
CDC5L	6.86252	Cdc5l
CHD4	5.27644	Chd4
CHMP1B	23.5612	Chmp1b
CIAO1	6.89739	Ciao1
CLCC1	5.52529	Clcc1
COG2	5.28333	Cog2
COG3	7.7191	Cog3
COMMD1	7.71186	Commd1
COPA	6.72986	Copa
COPB1	5.85837	Copb1
COPE	16.1423	Cope
CRKL	6.08	Crkl
CSE1L	19.4813	Cse1l
CSNK1A1	5.78804	Csnk1a1
CSTF2T	6.13636	Cstf2t
CUL1	18.5273	Cul1
CWC15	12.8571	Cwc15
DDB1	10.0711	Ddb1
DDX47	2671.23	Ddx47
DHX36	15.5442	Dhx36
DNAJC10	18.8289	Dnajc10
DNAJC11	12.268	Dnajc11
DNPEP	11.0191	Dnpep
DRG1	33.5759	Drg1
DRG2	5.19324	Drg2
EAPP	5.40541	Eapp
EDEM3	7.54286	Edem3
EEF2	7.83636	Eef2
EIF2A	6.44253	Eif2a
EIF2B5	5.58464	Eif2b5
EIF3C	10.5807	Eif3c
EIF3H	7.19101	Eif3h
EIF4B	9.32494	Eif4b
EIF4G1	12.0149	Eif4g1
EIF4G2	5.45161	Eif4g2
ELAC2	5.68628	Elac2
ELAVL1	6.80003	Elavl1
ELP2	6.41593	Elp2
EPN1	8.22581	Epn1
ERCC5	9.5202	Ercc5
EXOC3	10.8452	Exoc3
EXOC5	40.5927	Exoc5
EXOSC4	53.765	Exosc4
FAM122A	4.05771	Fam122a
FARSB	8.60169	Farsb
FBXL5	8.413	Fbxl5
FRG1	6.14906	Frg1
GDI2	6.11651	Gdi2
GOLGA1	8.64629	Golga1
GOLPH3	10.9672	Golph3
GOSR1	4.80952	Gosr1
GSPT1	6.88172	Gspt1
HECTD1	13.2615	Hectd1
HSPA4	11.7423	Hspa4
IPO7	16.1672	Ipo7
ITCH	14.4402	Itch
JAGN1	7.76596	Jagn1
KBTBD2	6.77316	Kbtbd2
KEAP1	11.5342	Keap1
KLHL9	9.80769	Klhl9
LARS	8.65983	Lars
LEMD2	9.82826	Lemd2
TCEA1	6.56109	LOC498453
UBE2V1	10.3347	LOC679539
LZTR1	7.98956	Lztr1
MAEA	7.12018	Maea
MAN2C1	8.19549	Man2c1
MAPKAP1	5.3277	Mapkap1
MARK3	5.08606	Mark3
METAP1	13.8775	Metap1
MKLN1	8.5246	Mkln1
MON2	7.54032	Mon2
MRFAP1	6.99647	Mrfap1
MRPL46	13.1129	Mrpl46
MRPS33	15.3043	Mrps33
MRPS9	8.68284	Mrps9
MTIF2	7.86096	Mtif2
MTMR1	11.5596	Mtmr1
NARS2	7.84128	Nars2
NCSTN	4.65149	Ncstn
NMD3	4.74421	Nmd3
NMT1	7.35098	Nmt1
NSFL1C	6.09865	Nsfl1c
OPA1	7.98969	Opa1
PAIP1	7.71669	Paip1
PARL	4.65032	Parl
PHF20L1	5.34337	Phf20l1
PI4KB	6.06742	Pi4kb
PIK3C3	6.66147	Pik3c3
PLRG1	6.17088	Plrg1
POLR2B	8.11905	Polr2b
PPFIA1	9.15423	Ppfia1
PPP4R2	5.83333	Ppp4r2
PRICKLE4	30.597	Prickle4
PRPF6	6.97361	Prpf6
PRPF8	6.66379	Prpf8
PSMA1	9.94286	Psma1
PSMA4	6.51402	Psma4
PSMA5	7.06468	Psma5
PSMB1	5.07097	Psmb1
PSMB4	4.86486	Psmb4
PSMC1	6.45327	Psmc1
PSMC4	6.62666	Psmc4
PSMD1	12.4242	Psmd1
PSMD11	8.25301	Psmd11
PSMD12	8.10222	Psmd12
PSMD13	4.58333	Psmd13
PSMD3	11.3559	Psmd3
PSMD4	8.17143	Psmd4
PSMD6	17.5109	Psmd6
PSMD7	6.55882	Psmd7
RAB2A	6.41634	Rab2a
RABGAP1	7.83088	Rabgap1
RAD23B	11.6081	Rad23b
RAF1	10.3722	Raf1
RANBP6	8.25862	Ranbp6
RER1	7.33625	Rer1
KIAA2013	6.72189	RGD1305350
KIAA0947	5.96407	RGD1309747
CFDP1	11.429	RGD1561890
RPAP3	12.4359	Rpap3
RRN3	6.5704	Rrn3
SAR1A	4.10256	Sar1a
SARS	8.7747	Sars
SCO1	6.48069	Sco1
SCYL1	6.44673	Scyl1
SEC22B	8.16619	Sec22b
SENP6	8.36135	Senp6
SETD3	11.873	Setd3
SMU1	5.09174	Smu1
SNUPN	16.009	Snupn
SNX13	7.52432	Snx13
SON	4.30429	Son
SPAG9	8.35585	Spag9
SRP54	13.6119	Srp54a
SRP72	6.68639	Srp72
SRPR	7.55333	Srpr
ST13	12.212	St13
STAU1	6.875	Stau1
STIP1	14.7957	Stip1
STX8	11.6625	Stx8
SUPV3L1	6.58703	Supv3l1
SYF2	5.13126	Syf2
TAOK1	6.85393	Taok1
TARS2	7.20833	Tars2
TBCC	9.85319	Tbcc
TBCE	5.58442	Tbce
TFB1M	19.3231	Tfb1m
TM2D1	5.4647	Tm2d1
TM9SF2	5.88406	Tm9sf2
TMEM101	6.71302	Tmem101
TMTC3	9.66752	Tmtc3
TNPO1	6.4509	Tnpo1
TRMT12	8.56871	Trmt12
TRPC4AP	6.32543	Trpc4ap
TSG101	5.36449	Tsg101
TSN	8.02373	Tsn
TXNDC9	5.73821	Txndc9
UBA3	5.61776	Uba3
UBE2D3	6.04545	Ube2d3
UBE3A	9.66292	Ube3a
UBE3C	6.73869	Ube3c
UBE4A	6.14184	Ube4a
UBIAD1	9.37156	Ubiad1
USO1	23.1852	Uso1
USP36	9.84925	Usp36
USP47	6.52439	Usp47
USP5	15.775	Usp5
USP9X	8.75648	Usp9x
VAPA	7.63819	Vapa
VCP	6.41794	Vcp
VPS13D	6.3007	Vps13d
VPS35	10.6061	Vps35
VPS37A	8.36233	Vps37a
WDR33	7.54757	Wdr33
YME1L1	6.63934	Yme1l1
YTHDF3	6.28051	Ythdf3
ZBTB41	6.55652	Zbtb41
ZNF281	12.03	Zfp281
ZNF445	6.95606	Zfp445
ZMAT2	7.96707	Zmat2
DDX11L1	837.899
WASH7P	11.4685
MIR1302-11	1579.91
FAM138A	86.3014
OR4G4P	42.932
OR4G11P	78.0822
RP11-34P13.7	1219.18
CICP27	458.613
AL627309.1	1028.61
RP11-34P13.15	89736
RP11-34P13.16	126941
RP11-34P13.14	39497.7
RP11-34P13.13	445.575
RP11-34P13.9	301.37
AP006222.2	33.9893
AP006222.1	3515.98
RP4-669L17.10	114.14
RP4-669L17.8	267.185
CICP7	42.5859
RP4-669L17.4	1237.44
WBP1LP7	85.3881
RP5-857K21.15	162.785
RP4-669L17.1	118.161
RP5-857K21.1	1438.36
RP5-857K21.2	682.648
RP5-857K21.3	790.549
RP5-857K21.4	2110.14
RP5-857K21.5	2053.88
MTND1P23	6721.96
MTND2P28	2666.67
hsa-mir-6723	2016.53
RP5-857K21.7	2414.41
WBP1LP6	235.16
CICP3	778.354
RP11-206L10.1	183.333
RP11-206L10.3	108.333
RNU6-1199P	1
RP11-206L10.5	4670.74
RP11-206L10.4	476.486
RP11-206L10.2	42.973
RP11-206L10.9	44.2649
RP11-206L10.8	2711.07
AL669831.1	1110.36
FAM87B	71.637
RP11-206L10.10	717.469
LINC00115	35.7759
RP11-206L10.11	8.40909
FAM41C	454.338
TUBB8P11	730.97
RP11-54O7.16	3395.3
RP11-54O7.3	15799.1
SAMD11	1424.18
NOC2L	10.6318
KLHL17	27.1964
PLEKHN1	3552.93
C1orf170	397260
RP11-54O7.17	130.089
HES4	54.5296
RP11-54O7.10	1527.4
RP11-54O7.11	1531.96
ISG15	37.8108
AGRN	119.055
RP11-54O7.14	169.458
RP11-465B22.3	6712.33
RP11-54O7.18	2488.58
RNF223	2853.88
C1orf159	120.772
RP11-465B22.5	1495.43
MIR200B	1627.85
MIR200A	1146.12
MIR429	3721.46
RP11-465B22.8	73972.6
TTLL10-AS1	17123.3
TTLL10	112472
TNFRSF18	13904.1
TNFRSF4	128.226
SDF4	5.85276
B3GALT6	8.18182
FAM132A	53.934
RP5-902P8.12	3310.5
UBE2J2	15.9645
RP5-902P8.10	81.9277
SCNN1D	73.0022
ACAP3	13.6573
PUSL1	9.97174
CPSF3L	8.88728
RP5-890O3.9	13.1522
GLTPD1	23.0245
TAS1R3	21.5154
DVL1	10.4966
MXRA8	47.8992
AURKAIP1	15.2907
RP5-890O3.3	1490.87
CCNL2	16.4151
RP4-758J18.2	21666.7
MRPL20	5.55164
RN7SL657P	29.0132
RP4-758J18.13	219.079
ANKRD65	100
RP4-758J18.7	3746.41
TMEM88B	13406.6
RP4-758J18.10	7351.6
VWA1	62.387
ATAD3C	54.5932
ATAD3B	14.9714
ATAD3A	5.37705
TMEM240	391.946
SSU72	4.42574
AL645728.2	13.0612
AL645728.1	12283.1
AL645728.3	1
C1orf233	1204.44
RP11-345P4.9	9.17647
MIB2	4.27172
MMP23B	17305.9
CDK11B	7.32932
RP11-345P4.10	18.3636
SLC35E2B	10.0787
RP11-345P4.6	6484.02
MMP23A	3561.64
CDK11A	10.2883
RP1-283E3.8	9.65
RP1-283E3.4	43.2184
SLC35E2	18.4615
NADK	27.0683
GNB1	25.9912
RP1-140A9.1	17077.6
CALML6	628
TMEM52	525.767
C1orf222	33333.3
RP11-547D24.1	4315.07
GABRD	209361
RP11-547D24.3	5844.75
PRKCZ	6017.39
RP5-892K4.1	11141.5
RP11-181G12.2	92.8571
C1orf86	15.5523
AL590822.2	9.42505
RP11-181G12.4	4589.04
SKI	10.5128
MORN1	52.334
RP4-713A8.1	3491.72
AL589739.1	3196.35
RP4-740C4.7	7374.43
RP4-740C4.9	1722.63
RP4-740C4.8	5821.92
AL513477.1	50.6961
PEX10	20.7524
PLCH2	2006.76
RP3-395M20.2	7305.94
RP3-395M20.3	7648.4
PANK4	4.9115
HES5	10844.8
RP3-395M20.12	9360.73
RP3-395M20.8	55.287
TNFRSF14	62.4161
RP3-395M20.7	2004.57
RP3-395M20.9	101.136
FAM213B	218.81
MMEL1	58975.2
RP13-436F16.1	48001.4
TTC34	13219.2
RP11-740P5.2	930.679
RP11-740P5.3	4674.37
ACTRT2	614049
LINC00982	1030.1
PRDM16	161.801
RP1-163G9.2	2328.77
RP11-22L13.1	650.685
ARHGEF16	158.879
RP11-168F9.2	2945.2
MEGF6	58.7762
MIR551A	1
RP11-46F15.2	14589
TPRG1L	10.2203
WRAP73	7.27642
TP73	47.9253
RP5-1092A11.5	1397.26
RP5-1092A11.2	687.215
TP73-AS1	9.54646
CCDC27	83333.3
SMIM1	77397.3
LRRC47	6.90141
RN7SL574P	6478
RP1-286D6.5	11.9403
CEP104	11.3636
DFFB	16.0111
C1orf174	6.39269
RP13-15E13.1	11621
RP13-614K11.1	703.196
RP13-614K11.2	10319.6
RP11-374C13.1	218.584
RP5-1166F10.1	9726.03
RP1-37J18.1	3401.83
RP1-37J18.2	2310.26
AJAP1	489.51
RP11-542C10.1	4931.51
RP1-58B11.1	3949.77
RP11-154H17.1	250.645
NPHP4	54.4554
AL356261.1	1
KCNAB2	348.951
CHD5	136758
RPL22	7.57962
RP1-120G22.11	5319.64
RNF207	65.1934
ICMT	19.1406
LINC00337	3315.26
HES3	844.749
GPR153	112.805
ACOT7	177.778
RP1-202O8.3	161633
HES2	5707.76
ESPN	239636
RP1-202O8.2	19834.8
TNFRSF25	32.2379
PLEKHG5	69.1011
NOL9	4.8547
RNU6-731P	475.159
RP11-58A11.2	593.607
TAS1R1	18516
ZBTB48	16.7105
KLHL21	11.8872
PHF13	23.3195
THAP3	6.64804
RP11-242F24.1	8046.19
RP11-312B8.1	2552.61
CAMTA1	8.65772
RP11-312B8.2	666.667
RP11-334N17.1	285.388
RNU1-8P	1
CAMTA1-IT1	5684.93
RP3-453P22.2	25342.5
RP4-549F15.1	2646.36
RP11-338N10.1	3173.52
RP11-338N10.2	2305.94
RP11-338N10.3	7649.48
VAMP3	8.77778
RP3-467L1.6	52.3301
PER3	35.214
RP3-467L1.4	27.8195
UTS2	3036.53
TNFRSF9	1303.65
RP5-892F13.2	176941
PARK7	6.35135
ERRFI1	140.183
RP11-431K24.1	5045.5
CTA-215D11.4	515.982
RP11-431K24.2	155.023
RP11-431K24.3	1570.78
RP11-431K24.4	258.472
SLC45A1	276.151
RERE	13.5646
RP5-1115A15.1	229.43
RP5-1115A15.2	730.594
RP4-633I8.1	225.571
RP4-633I8.2	383.562
RP4-633I8.3	328.859
RP4-633I8.4	536.53
RP11-185B14.1	334.122
ENO1	17.2754
ENO1-IT1	1305.94
ENO1-AS1	37222.5
RNU6-304P	963.47
HMGN2P17	425.917
RP3-477M7.5	278.539
CA6	118.493
RN7SL451P	1
SLC2A7	988.585
SLC2A5	1528.14
GPR157	125.277
MIR34A	1082.19
RP3-510D11.2	14497.7
RP3-510D11.1	796.804
H6PD	25.5665
Z98044.1	296.804
SPSB1	36.422
RNA5SP40	399.543
RP13-392I16.1	2853.88
SLC25A33	34.4068
RP13-15M17.1	3881.28
TMEM201	16.8544
PIK3CD	79.7312
C1orf200	347.032
RP11-558F24.2	215.069
RP11-558F24.4	3630.14
CLSTN1	138.325
RP11-558F24.6	367.58
CTNNBIP1	9.55188
RP11-84A14.5	10.1923
LZIC	15.3371
RP11-84A14.4	958.958
NMNAT1	14.3056
RN7SKP269	2488.58
MIR5697	1
RP11-807G9.2	30.7167
RBP7	87.1728
UBE4B	6.0515
RP11-496H15.2	399.543
PGAM1P11	438.356
RNU6-828P	643.836
KIF1B	25.6688
MIR1273D	1
RNU6-37P	3515.98
RN7SL731P	105.589
RN7SL721P	1182.65
PGD	19.2715
RP4-736L20.3	39726
CORT	16210
DFFA	5.33083
RP5-1113E3.3	7.78793
PEX14	6.9708
RN7SL614P	1315.58
CASZ1	55.0388
RP4-734G22.3	30.2867
C1orf127	19360.7
CFL1P6	3499.39
TARDBP	5.73499
MASP2	555.195
RP4-635E18.8	16.5164
SRM	5.72057
EXOSC10	5.14286
RP4-635E18.7	6.87879
RP4-635E18.6	18.9489
MTOR	11.1243
MTOR-AS1	1458.9
RNU6-537P	1
ANGPTL7	25570.8
RNU6-291P	557.078
RPL39P6	458.904
UBE2V2P3	849.315
RP11-149P14.1	166.438
PTCHD2	14931.5
RP1-69M21.2	4657.53
FBXO2	1806.11
FBXO44	41.5459
FBXO6	10.3937
MAD2L2	23.4475
DRAXIN	1470.32
AGTRAP	19.7561
C1orf167	58904.1
RP11-56N19.5	18364.6
MTHFR	10.2312
CLCN6	11.746
NPPA-AS1	147.203
NPPA	1897.51
NPPB	7785.39
RP5-934G17.6	860.731
RNU5E-1	2568.56
RNU5E-4P	1541.14
PLOD1	11.1066
MFN2	9.35484
RP5-1077B9.5	1
MIIP	9.85083
RN7SL649P	152.283
TNFRSF8	5096.42
RP11-426M1.2	577.626
TNFRSF1B	71.1084
RP5-1118D24.2	426.941
SNORA59A	9109.59
RP5-888M10.2	4840.18
DHRS3	25.057
RNU6ATAC18P	2962.42
RP11-474O21.5	5114.15
AADACL4	1607.31
RP11-474O21.2	1
AADACL3	1070.78
C1orf158	50867.3
PRAMEF12	305.658
PRAMEF1	1534.25
RP5-845O24.8	25009.5
PRAMEF11	2328.77
RP5-845O24.3	106.849
HNRNPCL1	477.018
PRAMEF2	1648.4
PRAMEF4	100.228
PRAMEF10	273.973
PRAMEF7	66.8606
RP11-450I1.2	160.959
PRAMEF6	76.7123
RP11-450I1.4	86.9863
PRAMEF22	140.183
WI2-3308P17.2	473.508
PRAMEF23	1
RP13-221M14.6	111.272
PRAMEF25	142.009
RP13-221M14.4	109.589
HNRNPCP5	317.352
WI2-2994D6.1	54.3379
PRAMEF26	223.516
PRAMEF3	60.274
RP11-248D7.2	96.8037
PRAMEF5	1
RP11-219C24.8	4215.52
RP11-219C24.6	116.895
PRAMEF9	1
PRAMEF13	552.511
PRAMEF18	88.1278
PRAMEF16	38.844
PRAMEF21	31.7352
XX-FW84067D5.2	51.3699
PRAMEF15	23.3256
PRAMEF14	216.371
PRAMEF19	34.4749
PRAMEF17	108.219
PRAMEF20	23.2877
LRRC38	103196
RP4-597A16.2	12808.2
RP4-597A16.3	1
PDPN	1314.46
AL359771.1	1
CTA-520D8.2	1200.32
PRDM2	10.1351
RP11-344F13.1	659.817
RP4-704D23.1	1334.15
KAZN	132.135
TBCAP2	230.594
TMEM51-AS1	100.758
TMEM51	78.4
C1orf195	2305.94
RP1-21O18.3	285.388
FHAD1	42135.5
RP3-467K16.2	10388.1
RP3-467K16.7	742.009
RP3-467K16.4	19634.7
EFHD2	126.245
CTRC	12951.2
CELA2A	21986.3
CELA2B	10137
CASP9	17.9558
DNAJC16	6.4227
RP4-680D5.8	26255.7
AGMAT	3771.93
RP4-680D5.2	2029.68
CHCHD2P6	38.0602
RP4-680D5.4	700.913
DDI2	42.7071
RP4-680D5.9	5056.86
PLEKHM2	14.0303
RP11-288I21.1	14.6479
SLC25A34	49.5541
RP11-169K16.4	108.231
TMEM82	77168.9
FBLIM1	176.494
RP11-169K16.6	990.868
RP11-169K16.7	41.8118
RP11-169K16.8	3949.77
RP11-169K16.9	24.4247
SPEN	6.53061
RP1-134O19.3	627.568
ZBTB17	6.63692
RP11-5P18.1	508.832
RP11-5P18.3	334.274
TBC1D3P6	115.753
C1orf64	4863.01
RP11-5P18.5	8926.94
HSPB7	4127.42
CLCNKA	719178
RP11-5P18.10	12990.9
CLCNKB	67808.2
FAM131C	44748.9
EPHA2	58.7084
RP11-276H7.2	2257.99
RP11-276H7.3	1422.37
ARHGEF19	135.78
ARHGEF19-AS1	9406.39
ANO7P1	5456.62
C1orf134	8538.81
RSG1	66.4077
MT1XP1	12374.4
FBXO42	5.53846
SZRD1	7.1129
RP11-430L17.1	11.7278
SPATA21	21403.6
NECAP2	29.2
RP4-798A10.2	26.3566
CROCCP3	23.3796
RNU1-1	942.922
RP4-798A10.7	28310.5
RP4-798A10.4	2024.72
U1	24657.5
AL355149.2	865.297
RP5-875O13.6	3858.45
NBPF1	25.641
RP5-1182A14.5	4954.34
CROCCP2	24.6154
MST1P2	7164.18
AL137798.1	1070.4
EIF1AXP1	18.2805
ESPNP	14703.2
CROCC	17.6166
CROCCP4	4634.7
MST1L	5168.07
RP11-108M9.1	723.744
RP11-108M9.2	1207.76
RP11-108M9.4	17.1569
RP11-108M9.5	22.0911
RNU1-2	1497.72
RP11-108M9.6	3767.12
MFAP2	1105.63
RP1-37C10.3	90.1961
ATP13A2	49.7403
SDHB	11.2069
PADI2	2787.61
RP11-380J14.1	155.751
PADI1	1757.99
PADI3	892.694
PADI4	28767.1
AC004824.2	285.388
PADI6	308.051
RCC2	22.7445
RP1-20B21.4	43.2566
ARHGEF10L	24.3193
RP11-473A10.2	3169.98
ACTL8	19574.6
RP11-174G17.2	1148.4
IGSF21	5376.21
RP11-174G17	11492.2
RP11-422P22.1	173.973
KLHDC7A	16826.5
RP1-8B22.1	1
RP1-8B22.2	147.945
PAX7	3767.12
TAS1R2	186.53
RP13-279N23.2	173.516
ALDH4A1	134.673
IFFO2	123.301
RP5-1126H10.2	11.0656
UBR4	15.2026
AL137127.1	4018.26
RP1-43E13.2	16.7622
EMC1	5.66279
MRTO4	8.54736
AKR7L	3164.38
AKR7A3	563.83
RP4-657E11.10	4543.38
AKR7A2	8.71753
RNU6-1099P	1728.38
PQLC2	12.4837
CAPZB	8.16136
RN7SL277P	500.825
RNU4-28P	1
RP5-1056L3.1	5936.07
MINOS1	45.6035
RPS14P3	347.826
MINOS1-NBL1	262.557
NBL1	6689.5
HTR6	3242.01
TMCO4	24.23
RNF186	1776.26
RP11-91K11.2	477.169
OTUD3	18.8992
PLA2G2E	321.918
PLA2G2A	5376.05
PLA2G5	4581.67
PLA2G2D	895.822
PLA2G2F	296.804
RP3-340N1.2	12465.8
PLA2G2C	1200.07
RP3-340N1.5	15821.9
UBXN10	893.794
RP3-340N1.6	5296.8
VWA5B1	13744.3
RP4-745E8.2	689.498
RP4-749H3.1	6389.63
RP4-749H3.2	1098.17
CAMK2N1	447.12
MUL1	4.90281
RPS4XP4	596.227
FAM43B	2175.82
CDA	380.272
PINK1	15.9762
DDOST	7.44882
KIF17	444.762
RP5-930J4.5	232.877
SH2D5	57990.9
RP5-930J4.2	56164.4
HP1BP3	8.72313
RP5-930J4.4	9.14729
EIF4G3	34.2012
MIR1256	283.105
RPS15AP6	1465.75
RP11-487E1.2	575.726
RP11-628K18.1	725.859
ECE1	31.8062
RP3-329E20.2	2164.38
RP5-1071N3.1	5864.65
PPP1R11P1	1365.3
RP11-293F5.8	744.292
RP11-293F5.1	162.012
NBPF2P	11738.9
HS6ST1P1	37.2034
CROCCP5	183.105
NBPF3	236.567
PFN1P10	2785.39
ALPL	1056.52
RP11-63N8.3	837.899
AL359815.1	374.429
RAP1GAP	6988.64
USP48	7.60976
RP11-132G19.3	413.242
LDLRAD2	3173.52
HSPG2	170.639
RP11-26H16.1	262.557
CELA3B	40867.6
RN7SL386P	333.333
RNU6-1022P	507.141
CELA3A	90867.6
RN7SL186P	525.114
RNU6-776P	431.507
RP1-224A6.3	5022.83
LINC00339	9.52941
CDC42	5.27152
CDC42-IT1	390.411
RP1-224A6.8	1162.1
RP1-224A6.9	6621.01
WNT4	518.235
RP11-415K20.1	301.37
ZBTB40	10.1481
ZBTB40-IT1	2420.09
EPHA8	8470.32
C1QA	356.29
C1QC	500
C1QB	396.444
EPHB2	524.272
RP11-69E9.1	98.4018
RP1-74M1.3	3835.62
LACTBL1	2260.27
C1orf234	244136
KDM1A	22.5383
RP1-184J9.2	107.692
MIR4419A	1
LUZP1	26.9874
RP5-979D14.1	399.543
RNU6-135P	367.58
HTR1D	2152.97
RP5-1057J7.1	7648.4
RP5-1057J7.6	47.9167
HNRNPR	7.88867
ZNF436	10.6156
RP5-1057J7.7	7237.44
TCEA3	114.151
RP4-654C18.1	1107.31
ASAP3	10.2198
E2F2	12557.1
RP1-150O5.3	3122.92
ID3	118.293
MDS2	1031.96
RP11-223J15.2	177.169
RPL11	5.88235
RP5-886K2.1	600.457
RN7SL532P	662.101
TCEB3	4.82111
RP5-886K2.3	4.97925
PITHD1	13.1683
LYPLA2	6.54088
GALE	47.99
HMGCL	34.1837
FUCA1	12.1586
CNR2	518.598
RN7SL24P	235.16
RP11-4M23.2	331.05
RP11-4M23.3	180.137
RP11-4M23.4	335.03
PNRC2	14.4097
SRSF10	7.61589
RP11-4M23.7	129.224
RP11-293P20.2	107991
MYOM3	14810
RP11-293P20.4	4406.39
IL22RA1	15479.5
IFNLR1	134.483
RP11-10N16.2	1009.13
RP11-10N16.3	2990.87
GRHL3	6666.67
STPG1	212.53
NIPAL3	33.5616
RCAN3	137.909
RN7SL857P	124.201
RP4-594I10.3	1456.62
NCMAP	4178.08
RP11-496D1.2	520.548
SRRM1	7.66621
CLIC4	31.0337
RNU6-1208P	486.301
RUNX3	468.014
RP11-84D1.1	2050.23
RP11-84D1.2	242.009
RP4-799D16.1	1159.71
RP4-781L3.1	202.272
RP4-706G24.1	5981.73
C1orf63	13.9801
RP3-465N24.6	6689.1
RP3-465N24.5	5502.28
RHD	120.229
SDHDP6	3744.29
RP11-335G20.7	23.6981
TMEM50A	12.5954
RHCE	4931.51
RP3-469D22.1	62.8307
TMEM57	9.79931
LDLRAP1	10.113
RP11-70P17.1	3926.94
MAN1C1	22.8723
RP1-187B23.1	3031.62
SEPN1	13.1164
RP1-317E23.3	10.8696
MTFR1L	10.0901
RP1-317E23.7	9.40045
AUNIP	424.479
RP1-125I3.2	326.984
PAQR7	168.326
STMN1	367.347
SNRPFP2	11870
RP1-125I3.4	5570.78
MIR3917	419.283
PAFAH2	8.77268
RNU6-110P	417.842
EXTL1	74200.9
SLC30A2	16027.4
TRIM63	47038.7
AL391650.1	1
PDIK1L	7.59311
FAM110D	118.077
ZNF593	9.02439
RP11-96L14.7	9.34579
CNKSR1	152.469
CATSPER4	46575.3
RP11-231P20.2	321.053
CEP85	29.812
RP11-231P20.5	5593.61
SH3BGRL3	13.739
UBXN11	68.4274
CD52	3399.64
AIM1L	10835.1
RP11-569G9.7	1821.92
ZNF683	213740
LIN28A	20021.1
DHDDS	6.84722
RP3-476K8.4	1267.48
RP3-476K8.3	17329.1
HMGN2	9.5935
DPPA2P2	408.676
RPS6KA1	230.075
RN7SL679P	302.273
RP11-492M19.3	209.132
RP4-785J1.1	1
RP5-968P14.2	9416.87
ARID1A	6.00008
RN7SL501P	696.347
PIGV	77.1689
RN7SL165P	787.061
ZDHHC18	11.8182
SFN	151598
GPN2	5.57764
RP1-50O24.6	21.0366
GPATCH3	5.74393
NUDC	8.00572
NR0B2	328767
C1orf172	13881.3
RP11-344H11.4	255.708
RP11-344H11.5	456.621
OSTCP2	543.379
TRNP1	98.4906
FAM46B	688.213
SLC9A1	18.8591
RP11-40H20.5	1
CHCHD3P3	5547.94
NPM1P39	44.8781
SNRPEP7	230.594
RP11-40H20.4	5091.32
WDTC1	7.87582
RP11-4K3__A.3	1833.33
TMEM222	6.00218
RNU6-48P	1728.38
RP11-4K3__A.5	3516.29
SYTL1	377.74
MAP3K6	58.4685
FCN3	4547.89
CD164L2	22465.8
RP1-144C9.2	531.963
GPR3	11803.6
WASF2	16.8367
RP4-752I6.1	211.416
RP1-159A19.4	3607.31
AHDC1	13.4272
FGR	395.601
RP1-159A19.3	15045.7
RP11-288L9.1	886.848
IFI6	61.5682
RP11-288L9.4	2534.25
RNU6-949P	1
CHMP1AP1	112.1
RNU6-424P	502.311
FAM76A	9.59016
RP3-426I6.2	1867.58
RPEP3	438.356
STX12	27.0671
RP3-426I6.5	4589.04
RP3-426I6.6	5182.65
RNU6-1245P	495.434
PPP1R8	9.09091
SCARNA1	812.785
THEMIS2	180.579
RPA2	10.7406
SMPDL3B	5228.31
RP11-460I13.2	741.216
XKR8	5.53548
EYA3	10.5691
RP11-460I13.6	3447.49
RN7SL559P	500
SPCS2P4	8.51392
RP5-1053E7.2	131.735
RP5-1053E7.3	1111.87
PTAFR	316.279
DNAJC8	6.78756
ATPIF1	9.00045
RP5-1092A3.4	41.4019
RP5-1092A3.5	1052.29
SESN2	31.9066
MED18	9.9295
PHACTR4	5.88235
RP1-308E4.1	621.005
RNU6ATAC27P	773.973
RCC1	52.0832
SNHG3	30.2204
SNORA73B	22465.8
PRDX3P2	866.886
TRNAU1AP	6.53941
SNHG12	64.5885
SNORD99	769.406
TAF12	6.95535
RAB42	4200.91
RP11-442N24__B.1	5410.96
RNU11	4200.91
GMEB1	6.57896
YTHDF2	8.61162
OPRD1	1993.15
RP1-212P9.2	19931.5
RP1-212P9.3	15433.8
EPB41	30.1429
RP4-604A21.1	549.754
TMEM200B	21758
RP11-242O24.3	892.694
SRSF4	6.44901
RP11-242O24.5	5296.8
MECR	6.12102
RP11-467D18.2	12998.7
PTPRU	11.7037
AL645859.1	399.543
RP3-437I16.1	1123.29
AL139151.1	554.782
RP11-810H18.1	1
RP4-656G21.1	1329.49
RP11-179G8.1	1
RP11-111I12.1	636.986
RP5-893G23.1	519.913
RP4-591L5.1	4379.01
RP4-591L5.2	1
MATN1	1253.42
MATN1-AS1	184.382
LAPTM5	423.81
MIR4420	796.024
RP5-1125N11.1	165.297
RP1-65J11.1	6986.3
RP1-65J11.5	1438.36
SDC3	142.481
PUM1	6.97842
SNORD103A	1844.75
SNORD103B	783.105
RP11-201O14.1	282.517
RP11-201O14.2	406.187
SEPW1P	303.653
RP11-490K7.1	1
NKAIN1	18105
SNRNP40	6.38462
RP11-490K7.4	4840.18
ZCCHC17	15.6261
RP11-266K22.2	26.9231
FABP3	6252.98
SERINC2	883.166
RP11-439L8.2	78.5388
RP11-439L8.3	1105.02
RP11-439L8.4	915.525
RP11-73M7.1	2511.42
TINAGL1	55
HCRTR1	2127.85
PEF1	9.55729
RP11-73M7.6	304.494
RP11-73M7.9	1522.83
COL16A1	205.331
BAI2	15992.2
MIR4254	1
RP11-84A19.3	24657.5
SPOCD1	41780.8
RP11-84A19.2	59.8173
RP11-84A19.4	7246.89
PTP4A2	8.32071
RP4-534N18.2	1209.31
KHDRBS1	7.42378
RP11-277A4.4	580.186
TMEM39B	9.82828
KPNA6	6.84211
RP4-622L5.2	11.6966
TXLNA	9.12535
CCDC28B	48.9362
RP4-622L5.7	34.4109
IQCC	69.7426
DCDC2B	16689.5
TMEM234	85.5319
EIF3I	6.00168
MTMR9LP	52.3499
FAM167B	168.844
LCK	28995.4
HDAC1	13.4332
MARCKSL1	164.615
RP4-811H24.9	2512.48
TSSK3	10336.7
FAM229A	740.467
BSDC1	6.81431
GAPDHP20	493.151
RP11-395N6.4	420.047
LRRC37A12P	385.845
RN7SL122P	340.202
RP1-27O5.3	607.551
ZBTB8A	3424.66
ZBTB8OS	5.462
RBBP4	24.826
SYNC	1300
RP11-114B7.6	454.338
KIAA1522	111.774
YARS	13.0286
S100PBP	27.474
FNDC5	375.868
HPCA	383562
TMEM54	82.2404
AL031602.1	767.105
RNF19B	59.4595
RP4-803A2.1	1910.96
RP4-803A2.2	5753.43
AK2	6.42082
RP1-117O3.2	56.4184
ADC	165.896
TRIM62	20.1594
ZNF362	8.40517
RP11-415J8.7	3023.13
AL513327.1	8.65979
A3GALT2	2308.07
RP11-415J8.3	49.5699
PHC2	16.5287
MIR3605	5365.3
RN7SKP16	84.9359
RP11-415J8.5	46803.7
TLR12P	267.123
ZSCAN20	22.3545
RP4-580O19.2	1116.1
CSMD2	4429.22
HSPD1P14	1
HMGB4	762557
RP5-1007G16.1	98630.1
C1orf94	72174.1
RP4-657M3.2	609.589
SMIM12	5.90942
GJB5	11415.5
GJB4	1358.45
RP1-34M23.5	3333.33
GJB3	3008.34
GJA4	28.6259
RP5-997D16.2	21.4816
DLGAP3	105023
RP11-244H3.1	53.6364
ZMYM6NB	56.3553
ZMYM6	11.6183
RP11-248I9.2	1198.63
ZMYM1	21.2593
EFCAB14P1	681.034
SFPQ	8.69181
RN7SL136P	263.868
ZMYM4	11.4963
RN7SL503P	397.26
RPL5P4	8.67178
ZMYM4-AS1	8995.43
RNY5P1	1
KIAA0319L	4.35393
RP4-728D4.3	219.406
NCDN	111.154
RP4-728D4.2	2739.73
TFAP2E	114.931
PSMB2	6.57356
C1orf216	45.0781
CLSPN	11603.1
RP11-435D7.3	6046.69
AGO4	6.64865
AGO1	6.22623
RP4-789D17.4	296.555
RP4-789D17.5	7627.85
AGO3	8.75
RP4-665N4.8	2420.09
RP4-665N4.4	35368.1
TEKT2	221842
ADPRHL2	6.79746
COL8A2	166.307
TRAPPC3	8.30028
MAP7D1	42.2535
RN7SL131P	105.48
THRAP3	5.06794
UBE2V2P4	531.811
SH3D21	99.2
EVA1B	150.485
RP11-268J15.5	64.4444
STK40	9.74952
LSM10	7.70798
OSCP1	262.381
MRPS15	13.6274
CSF3R	1097.69
RP4-614N24.1	2191.64
GRIK3	2452.01
RP5-1180C18.1	388.128
RPS29P6	648.402
RP11-422J8.1	47.7604
ZC3H12A	869.318
MEAF6	7.22458
SNIP1	10.5325
FTH1P1	2812.07
RP3-423B22.5	1622.25
DNALI1	502.055
GNL2	6.82455
RSPO1	76027.4
C1orf109	6.08516
CDCA8	2268.66
EPHA10	48986.6
ACTN4P2	716.895
RP11-109P14.2	667.767
MANEAL	70.0637
RP11-109P14.9	94.2308
YRDC	19.706
C1orf122	8.5906
MTF1	11.7507
RP11-109P14.8	214.612
INPP5B	9.61089
RP11-109P14.10	19.542
RNU6-584P	860.731
SF3A3	7.12854
RNU6-510P	5296.8
FHL3	405.714
UTP11L	11.9091
POU3F1	7168.95
RP5-884C9.2	3995.43
RP5-884C9.3	390.411
RP11-214L19.1	5246.93
RP11-329N22.1	10639.3
RP11-334L9.1	105.48
RRAGC	7.12155
RP5-864K19.4	78.4537
MYCBP	4392.76
RHBDL2	12312.2
RNU6-605P	687.215
RP11-781D11.1	125.343
AKIRIN1	16.043
NDUFS5	10.7067
MACF1	25.7661
RNU6-608P	369.863
RNA5SP44	538.482
RP11-416A14.1	5844.75
RP11-420K8.1	3333.33
RP11-420K8.2	673.516
BMP8A	55.2484
OXCT2P1	28927.2
RP11-69E11.4	18.1237
PPIEL	38.5757
PABPC4	13.6885
RP11-69E11.8	52.5547
SNORA55	9419.4
HEYL	64.5259
RP1-144F13.3	1884.69
NT5C1A	31963.5
HPCAL4	296804
PPIE	12.8448
RP1-144F13.4	1577.63
BMP8B	50.3472
OXCT2	108219
RP1-118J21.25	3571.16
TRIT1	12.2881
MYCL	1935.35
RP1-118J21.5	4178.08
MFSD2A	179909
RP3-342P20.2	39497.7
CAP1	20.3222
PPT1	22.9412
RP11-115D7.3	4945.15
RLF	8.02817
RNU6-1237P	347.032
TMCO2	349315
RP1-39G22.7	13.4143
ZMPSTE24	6.52027
RP1-39G22.4	1181.7
COL9A2	1695.65
RP1-228H13.1	749.557
SMAP2	39.0071
RP1-228H13.2	739.726
ZFP69B	90.0524
RP1-228H13.5	215
ZFP69	37.0854
RP11-656D10.3	4063.93
EXO5	9.40096
RP11-656D10.5	25.2666
RP11-656D10.6	14.363
ZNF684	27.6727
RP1-63P18.2	885.845
GTF2F2P2	512.065
RIMS3	2298.39
RP4-739H11.3	6538.38
RP4-739H11.4	11.1243
NFYC	3.75271
MIR30E	1
KCNQ4	59.36
RN7SL326P	248.858
CITED4	12.0916
RP5-1066H13.4	5107.36
RP11-348A7.1	122.374
CTPS1	23.815
SLFNL1	2917.97
SCMH1	7.42931
RP4-635E8.1	495.434
RP11-399E6.1	95410.6
RP11-399E6.2	1100.15
FOXO6	294.209
RP11-399E6.4	9132.42
EDN2	13637.2
HIVEP3	19.9265
RP11-486B10.3	165.753
RP11-486B10.4	4130.67
HNRNPFP1	1844.75
RP11-319C21.1	212.865
GUCA2B	6141.55
GUCA2A	1454.34
FOXJ3	7.46781
RP11-223A3.1	3418.74
RIMKLA	2224.3
RP11-157D18.2	595.89
ZMYND12	366.102
PPCS	6.38122
CCDC30	213.2
RP11-163G10.2	165.297
TMSB4XP1	155.128
RNU6-536P	1
RP11-163G10.4	648.402
PPIH	12.9501
RP5-994D16.3	11903.8
YBX1	28.9318
CLDN19	53196.3
LEPRE1	26.9634
C1orf50	10.1014
RP5-994D16.9	208.099
CCDC23	26.1111
ERMAP	17.1077
RP11-342M1.3	16.2025
ZNF691	12.6675
RP11-342M1.7	11461.2
RP11-342M1.6	557.123
ATP6V1E1P1	1009.26
SLC2A1	222.689
SLC2A1-AS1	3493.15
RNU6-880P	845.878
FAM183A	52511.4
EBNA1BP2	24.5283
WDR65	44748.9
RNA5SP46	3698.63
TMEM125	135845
C1orf210	26940.6
TIE1	54.8809
MPL	2254.45
RP1-92O14.3	13721.5
CDC20	144712
ELOVL1	15.0204
MED8	8.10714
RP1-92O14.6	20.8197
SZT2	13.3333
SZT2-AS1	16.6277
HYI	13.9355
HYI-AS1	3561.64
PTPRF	219.549
KDM4A	7.51445
KDM4A-AS1	11.466
ST3GAL3	13.0074
RP11-184I16.4	167123
RNU6-1058P	563.224
RP11-184I16.3	684.932
SHMT1P1	211.644
ARTN	11347
RP11-7O11.3	2968.04
IPO13	18.0982
DPH2	5.37879
ATP6V0B	6.63456
B4GALT2	10.6304
CCDC24	467.835
SLC6A9	182.444
RP5-1198O20.4	5342.47
RP5-1198O20.5	696.223
KRT8P47	2100.39
RN7SL479P	353.978
KLF17	35844.8
RP11-570P14.1	1530.43
RP4-675G8.2	792.033
RP4-675G8.3	90.8676
RP4-675G8.4	1
RP5-891H21.5	1188.39
DMAP1	7.59571
ERI3	9.61905
ERI3-IT1	7374.43
RNF220	8.25581
TMEM53	47
C1orf228	46803.7
RNU5F-1	3242.01
RNU5D-1	1470.32
KIF2C	3985.1
RP11-269F19.2	1916.88
RPS8	10.335
SNORD55	2805.04
SNORD46	10068.5
SNORD38A	1
SNORD38B	920.082
RPS15AP11	400.779
BEST4	8493.15
PLK3	81.6447
TCTEX1D4	8036.53
BTBD19	47.1512
PTCH2	95.9388
RNU5E-6P	1449.77
RP5-882O7.1	7237.44
EIF2B3	7.62115
RNA5SP47	463.47
CCNB1IP1P1	241.669
HECTD3	4.71564
UROD	7.0082
ZSWIM5	42.3301
OSTCP5	163.699
HPDL	2579.91
MUTYH	8.89764
TOE1	21.3232
TESK2	37.8077
RP11-291L19.1	696.347
CCDC163P	140.321
MMACHC	15844.8
PRDX1	9.38248
HMGB1P48	1
AKR1A1	18.4071
NASP	16.3623
CCDC17	248.227
GPBP1L1	6.38935
RPS15AP10	6004.57
RP11-767N6.2	5456.62
TMEM69	13.868
RP11-767N6.7	7.82609
IPP	17.6428
RP11-630I5.1	196.804
MAST2	13.7372
TMA16P2	1096.46
PIK3R3	85.7143
RP4-533D7.4	2050.23
RP4-533D7.3	434.453
RP4-533D7.5	9274.1
TSPAN1	1418.14
RP11-322N21.2	429224
POMGNT1	4.32767
LURAP1	58904.1
RAD54L	332.524
LRRC41	7.4379
UQCRH	15.8182
NSUN4	75.25
RP4-603I14.3	426.106
FAAH	86.7325
RP5-1109J22.1	3013.7
RP5-1109J22.2	6787.54
LINC00505	4160.44
DMBX1	3210.42
MKNK1-AS1	32.1495
KNCN	6575.34
MKNK1	5.81508
MOB3C	10.4237
ATPAF1	13.6559
RP11-8J9.1	1190.58
TEX38	81506.9
EFCAB14-AS1	17511.4
EFCAB14	5.57971
RP11-8J9.5	360.731
CYP4B1	17274.2
CYP4Z2P	736.306
RP11-346M5.1	337.899
CYP4A11	769406
CYP4X1	20.9192
RP11-346M5.6	344.749
RP11-346M5.5	470.32
RP11-346M5.4	222.603
RP11-346M5.3	1
CYP4Z1	208.621
RP11-184J23.2	376.493
CYP4A22-AS1	1178.08
CYP4A22	38987.3
MTND1P34	171.69
LINC00853	2070.78
PDZK1IP1	54431.3
TAL1	97.3913
RP1-18D14.7	105.189
STIL	138.391
CMPK1	10.1299
RP11-511I2.2	11968.6
FOXE3	3175.68
FOXD2-AS1	191.358
FOXD2	146.58
RP4-666O22.3	127.854
RPL21P24	222.146
ATP6V0E1P4	151.598
RP11-543D5.1	444.216
TRABD2B	370.423
RP11-330M19.1	8224.57
RP4-683M8.2	3173.52
RP11-193P11.3	256.168
CYP46A4P	515.876
SKINTL	2205.48
AL109659.1	249.976
RP5-1024N4.2	550.228
SLC5A9	460.377
RP5-1024N4.4	85.138
SPATA6	289.704
PPP1R8P1	1310.95
RNU6-723P	1
RP11-329A14.1	23.7395
RNU4-61P	1
RP11-329A14.2	287.671
AGBL4	4611.87
BEND5	199.434
RP11-141A19.1	977.169
RP11-141A19.2	878.995
AGBL4-IT1	764.096
RP5-926E3.1	805.232
ZNF859P	310.198
AL645730.2	112.1
MTND2P29	210.949
ELAVL4	30821.9
RP11-492I2.1	194.749
RP11-567C20.2	862.175
RP11-567C20.3	2118.72
RP11-183G22.1	1130.14
HMGB1P45	1184.93
FCF1P6	810.502
DMRTA2	8127.85
RP5-850O15.4	7716.9
FAF1	17.2174
RP5-850O15.3	15234.9
RNU6-1026P	817.352
PHBP12	1349.11
MRPS6P2	140.814
CDKN2C	27.7813
C1orf185	62657.6
CFL1P2	2945.2
AL162430.2	511.416
RP11-296A18.3	589.041
RNF11	11.8842
RP11-296A18.5	1755.71
RP11-296A18.6	1077.96
TTC39A	470.068
RP11-275F13.1	1178.08
EPS15	7.80423
RP11-275F13.3	981.735
RNU6-877P	963.47
RP11-253A20.1	941.314
RP11-191G24.1	3904.11
CALR4P	6735.16
OSBPL9	8.5
GAPDHP51	445.205
SLC25A6P3	337.899
NRD1	17.6324
RP4-657D16.3	17.1223
RP4-657D16.6	2762.56
MIR761	78.7582
TSEN15P2	1210.05
RAB3B	7739.73
RP11-91A18.1	394.977
TXNDC12	9.50263
RP11-91A18.4	28.4038
TXNDC12-AS1	2511.16
BTF3L4	7.94215
ZFYVE9	17.5439
RN7SL788P	440.06
RP4-800M22.1	3587.35
RP4-800M22.2	132.877
PDCL3P6	1153.8
RP4-800M22.4	447.489
DNAJC19P7	563.927
ANAPC10P1	1659.82
CC2D1B	9.07573
RP11-155O18.6	9.03303
PLA2G12AP1	2488.58
ORC1	948.121
PRPF38A	9.43038
ZCCHC11	14.3011
RP11-25O10.2	14155.2
EEF1GP7	4996.22
GPX7	22.9188
FAM159A	1592.52
SELRC1	14.7987
NDUFS5P3	270.751
ZYG11B	20.068
RNU2-30P	470.32
RP11-159C21.4	10.8485
RNU6-969P	757.991
ZYG11A	7630.69
RP4-631H13.2	2401.49
ECHDC2	57.4803
RP4-631H13.6	62.0192
RP4-631H13.4	1205.55
SCP2	28.7857
MIR1273F	531.963
MIR1273G	1
RP4-631H13.5	1022.83
RP11-334A14.2	12.4154
TUBBP10	85.6106
PODN	68.3696
RP11-334A14.5	71.3513
HIGD1AP11	18127.8
SLC1A7	39.5283
RP11-334A14.8	3515.98
CPT2	27.2855
RP5-1024G6.2	22.9747
C1orf123	5.85454
RP5-1024G6.7	2221.46
MAGOH	6.1039
RP5-1024G6.5	116895
RP5-1024G6.8	2361.39
LRP8	1014.3
RP4-784A16.1	7618.94
RP4-784A16.2	20205.5
RP4-784A16.3	3641.51
RP4-784A16.4	1405.68
RP4-784A16.5	4930.09
RP11-117D22.1	15485
RP11-117D22.2	787.671
SLC25A3P1	12625.6
DMRTB1	171918
GLIS1	9817.35
NDC1	8.61724
RP4-654H19.2	1538.81
YIPF1	8.72449
DIO1	165525
HSPB11	15.5523
LRRC42	6.63723
HNRNPA3P12	811.888
LDLRAD1	25570.8
AL353898.1	1600.46
RP4-758J24.5	11.5848
TMEM59	5.96262
AL353898.2	72.807
TCEANC2	25.2021
MIR4781	1
RP4-758J24.4	815.068
AL353898.3	5401.53
AL161915.1	32.8431
CDCP2	611.872
AL357673.1	9.499
CYB5RL	31.5057
MRPL37	6.42409
SSBP3	15.2229
RP5-997D24.3	127.854
RP4-705F19.1	1239.07
RP5-866L20.1	2230.59
HNRNPA1P63	105.275
ACOT11	832.797
FAM151A	249.735
RP11-240D10.4	815.068
MROH7-TTC4	23972.6
MROH7	798.216
TTC4	35.3097
PARS2	47.5728
TTC22	8835.62
RP11-67L3.2	20671.1
C1orf177	20205.5
DHCR24	355.08
RP11-67L3.5	306.538
RP11-67L3.4	57335.2
TMEM61	34931.5
RP11-12C17.2	41324.2
BSND	19292.2
PCSK9	71004.6
USP24	9.23077
RP11-101C11.1	172.374
GYG1P3	101.992
RP4-633H17.2	1
RP11-466L17.1	1684.27
RP11-90C4.1	14385.4
RP11-90C4.2	10108.2
PIGQP1	344.749
RP11-90C4.3	8537.25
RP1-158P9.1	1538.81
RP4-710M16.1	1008.55
RP11-504A18.1	3561.64
RP4-710M16.2	76712.3
PPAP2B	27.1536
RPL21P23	5115.73
RP11-377K22.3	420.091
RP11-377K22.2	576.689
PRKAA2	221.154
C1orf168	45433.8
RP11-378I13.1	1844.75
C8A	484018
C8B	515982
RP5-1103B4.3	7534.25
DAB1	390.511
RP6-102O10.1	3630.14
RP11-243M12.1	272.74
AL137855.1	641.553
RP4-737A23.2	32735.8
HNRNPA1P6	280.822
RP11-393I23.2	2006.85
RP11-393I23.4	1598.17
RP11-393I23.3	1
RP11-414C16.1	568.493
OMA1	9.57123
RP4-592A1.4	589.041
RN7SL713P	1
TACSTD2	3567.84
RP4-592A1.2	7.62148
MYSM1	7.07792
AL136985.1	388.128
JUN	71.5385
RP4-794H19.2	1673.52
RP11-63G10.3	4931.51
RP11-63G10.2	145.89
RP4-794H19.1	13.2447
PHBP3	128.798
RP4-794H19.4	2102.74
RP11-145M4.1	586.758
RP11-145M4.3	5091.32
RP11-145M4.2	529.765
RP11-470E16.1	19428.8
RP11-467C18.1	2168.95
FGGY	35.3365
RP4-782L23.2	2223.74
RP4-782L23.1	3926.94
HOOK1	3688.07
CYP2J2	1916.13
RN7SL475P	2305.94
C1orf87	13713.7
PGBD4P8	1031.75
RP11-575B7.3	965.753
RP11-776H12.1	1449.77
RP11-436K8.1	666.667
NFIA	4.66986
RP4-668G5.1	657.534
RP4-802A10.1	1795.49
RP5-833A20.1	74429.2
RP11-430G17.1	32889
RP11-430G17.3	4611.87
INADL	23.5569
LAMTOR5P1	981.735
RN7SL180P	694.385
PIGPP2	161.872
RPS15AP7	125.161
L1TD1	8912.72
RP5-1155K23.4	506.849
KANK4	596.12
USP1	16.1395
DOCK7	21.4428
RP11-293K19.1	512.478
ANGPTL3	280822
AL138847.1	18219.2
RP5-849H19.2	484.018
RP11-230B22.1	1015.98
ATG4C	9.82456
RP4-771M4.3	689.547
RP4-771M4.2	237.443
RP11-5P4.1	1833.8
RP11-5P4.2	273.5
RP11-5P4.3	1
RP11-335E6.2	2070.54
RP11-335E6.4	15502.5
RNA5SP49	575.342
LINC00466	6412.23
RP11-335E6.3	662.622
AL138935.1	4382.07
RP4-792G4.2	23372.2
FOXD3	6199.05
RP4-792G4.3	181.711
ALG6	6.45228
ITGB3BP	34.8915
EFCAB7	33.6487
RN7SL488P	109.817
DLEU2L	2648.4
PGM1	66.1103
RN7SL130P	7652.92
ROR1	218.31
RP4-597J3.1	309.962
CFL1P3	210.51
RP11-24J23.2	10890.4
UBE2U	76834.5
CACHD1	43.9024
RAVER2	157.742
JAK1	16.5047
RP11-182I10.1	648.564
RP11-182I10.2	545.662
RP11-182I10.3	79.2208
SLC2A3P2	543.379
RP4-535B20.4	1687.6
RNU6-1176P	584.475
MIR3671	1047.94
RP4-535B20.1	1301.37
RP4-535B20.2	1
AK4	232.381
RP4-700A9.1	292.237
DNAJC6	1322.22
RP5-1044H5.1	6027.4
RP5-1044H5.2	7328.77
RNU2-15P	513.699
LEPROT	11.0052
RP4-630A11.3	984.018
LEPR	165.217
RP11-430H12.2	869.805
PDE4B	56.1321
RP11-397C12.1	2304.96
SGIP1	268.75
MIR3117	649.874
AL139147.1	2459.48
AL354978.1	426.941
TCTEX1D1	533.15
INSL5	1388.13
WDR78	600
RP11-342H21.2	3784.31
MIER1	9.69484
SLC35D1	20.3585
C1orf141	20684.9
IL23R	2831.05
RP4-763G1.1	126.712
IL12RB2	86.087
SERBP1	7.21591
RNU6-387P	2212.33
RP4-763G1.2	58447.5
RNU6-1031P	1
RP11-393N21.1	516.796
HNRNPCP9	154.11
GADD45A	38.1395
GNG12	20.9852
GNG12-AS1	102.241
RP4-609E1.2	552.511
DIRAS3	105.202
ARL5AP3	906.393
AL157407.1	1
WLS	24.2308
CTBP2P8	2465.75
MIR1262	1
RPS7P4	199.772
TCEB1P18	145.677
RP5-1033K19.2	1
RPE65	828.767
DEPDC1	15695.5
RP4-694A7.2	7600.4
RP4-694A7.4	1130.14
RP4-694A7.3	449.772
RP11-424D14.1	2636.15
RP11-74K19.1	3127.85
RP3-380B4.1	857.523
LRRC7	130.585
RP11-379C1.1	73.0594
RN7SL538P	155.251
PIN1P1	2612.39
RP11-181B18.1	21073.1
LRRC40	5.98319
RN7SL242P	193.607
SRSF11	7.78907
RP4-677H15.4	443.677
ANKRD13C	7.02857
HHLA3	31.8452
RP11-180O5.2	28495
CTH	145.946
RP11-42O15.3	31050.2
RP11-42O15.2	84.0881
CASP3P1	1
RP5-952N6.1	1742.01
RP11-99H8.1	1901.5
PTGER3	5688.75
RP3-333A15.1	1198.63
RP3-333A15.2	37214.6
ZRANB2-AS1	18.7611
ZRANB2	12.4573
MIR186	2175.8
ZRANB2-AS2	1326.51
RP11-386O9.2	201.163
RP11-115M14.1	251.142
NEGR1	653.266
RP11-82L20.1	511.242
RP11-175G14.2	338.712
NEGR1-IT1	193.151
GDI2P2	4018.26
RPL31P12	1105.02
RP4-660H19.1	3195.54
RP11-262K1.1	2688.99
KRT8P21	79.9087
RN7SKP19	294.521
RP4-598G3.1	5296.8
RP4-788P17.1	106.119
LRRIQ3	21232.9
FPGT	8.7563
TNNI3K	9041.1
FPGT-TNNI3K	4223.74
RP11-439H8.4	12237.4
RP4-650F12.2	27286
LRRC53	789.954
C1orf173	52283.1
RP4-612J11.1	47032
RP11-17E13.2	179.349
CRYZ	30.7377
TYW3	6.15574
RP11-510C10.4	1222.32
RP11-510C10.2	1184.93
LHX8	1456.71
RP11-510C10.3	593.972
RNU6-622P	1
SLC44A5	11149.9
RP11-87O11.1	331.05
RP4-595K12.1	217.808
RP4-595K12.2	6177.3
RP4-682C21.5	1798.53
ACADM	25.5059
RP4-682C21.2	24.8936
SNORD45C	703.196
SNORD45A	4018.26
SNORD45B	1472.6
RABGGTB	8.225
MSH4	309.89
AL445464.1	1136.99
ASB17	147571
RP11-550H2.1	25570.8
RP11-550H2.2	3589.88
ST6GALNAC3	195.178
RP11-335E14.1	94.5206
RP5-1102E8.3	1022.83
TPI1P1	19.1561
RNU6-161P	1
RP11-415A20.1	515.982
ST6GALNAC5	22397.3
RP4-564M11.2	1442.92
PIGK	5.90517
RP4-706A16.3	8.3737
RP11-363H12.1	696.347
AK5	8133.6
RP11-375A5.1	125.343
ZZZ3	6.94021
RN7SL370P	458.904
USP33	6.65529
RP4-706L14.2	105.48
FAM73A	9.27438
RNA5SP21	942.802
RP11-181C21.4	23.6175
NSRP1P1	584.716
RP11-181C21.6	337.899
NEXN-AS1	480.122
NEXN	647.826
FUBP1	11.747
DNAJB4	23.9546
RP11-386I14.4	57077.6
RP11-386I14.2	1575.34
GIPC2	127.193
RP11-386I14.3	913.242
RNA5SP22	1
RNFT1P2	545.662
RP11-183M13.1	1636.99
PTGFR	154.93
IFI44L	87.6577
IFI44	47.4412
RP4-641G12.3	636.986
RP4-641G12.4	86.0731
ELTD1	157.463
PSAT1P3	310.502
RP4-726F1.1	13607.3
ADH5P2	262.063
RP11-339A11.1	129.224
RP11-339A11.2	358.447
RP11-339D23.1	470.32
HNRNPA1P64	97.2603
RP11-115A15.2	200
RP11-115A15.1	394.977
RP5-887A10.1	1527.4
RP5-831K15.1	166.895
RP3-445O10.1	1307.7
RN7SKP247	1
LPHN2	75.283
HNRNPA3P14	315.068
RP5-837I24.1	3698.63
RP5-837I24.6	1406.39
RP5-837I24.2	474.292
MED28P8	1462.41
RP5-837I24.4	474.886
RP5-837I24.5	442.922
ST13P20	522.831
RP11-147G16.1	71.9178
RP4-601K24.1	1372.87
RP11-170N11.1	1982.92
RP11-413G15.1	17709.9
RP11-475O6.1	3721.46
RP5-836J3.1	1997.72
[truncated: 47,321 more rows]
