# Supplementary material for: Stably Expressed Genes Involved in Basic Cellular Functions
Source: PLoS One. 2017 Jan 26;12(1):e0170813. doi: 10.1371/journal.pone.0170813 (PMC5268456; doi:10.1371/journal.pone.0170813)
Supplement: S4 Dataset — (XLSX) [file pone.0170813.s004.xlsx]

## Sheet: S4 Dataset
Mouse Gene	Complete Preweaning Lethality	Homolog Rat SEG
Alg10b	Yes	Alg10b
Chd4	Yes	Chd4
Cog3	Yes	Cog3
Dnpep		Dnpep
Eif4g2	Yes	Eif4g2_predicted
Exoc8	Yes	Exoc8
Lztr1	Yes	Lztr1
Maea	Yes	Maea
Mapkap1	Yes	Mapkap1
Ppp4r2	Yes	Ppp4r2
Raf1	Yes	Raf1
Rint1	Yes	RGD1560433
Sec22b	Yes	Sec22b
Usp36	Yes	Usp36
Usp5	Yes	Usp5
Vps13d	Yes	Vps13d
Zmiz2	Yes
Zfp536	Yes
Zfp36	Yes
Zfp207	Yes
Zbtb24	Yes
Yipf5	Yes
Yars	Yes
Xrcc3	Yes
Xbp1	Yes
Wnt3	Yes
Wee1	Yes
Wdr59	Yes
Wdr12	Yes
Wars2	Yes
Wars	Yes
Vps72	Yes
Vps53	Yes
Vps51	Yes
Vps4a	Yes
Vps37d	Yes
Vps33b	Yes
Vps25	Yes
Vezt	Yes
Usp50	Yes
Usp39	Yes
Usp22	Yes
Usp16	Yes
Usp14	Yes
Usp10	Yes
Uqcrb	Yes
Unc45a	Yes
Uchl5	Yes
Ube2m	Yes
Ube2c	Yes
Tulp3	Yes
Tsfm	Yes
Trub2	Yes
Trpc3	Yes
Traf6	Yes
Traf2	Yes
Tmem63b	Yes
Tmem132a	Yes
Tmem100	Yes
Tmed10	Yes
Timm50	Yes
Timm22	Yes
Tgif2	Yes
Tfeb	Yes
Tead1	Yes
Tcf7l2	Yes
Tbx4	Yes
Tango6	Yes
Synpo2	Yes
Svep1	Yes
Supt5	Yes
Supt4a	Yes
Supt3	Yes
Sufu	Yes
Stx3	Yes
Strn3	Yes
Ssbp1	Yes
Srsf7	Yes
Srp9	Yes
Srd5a3	Yes
Sqle	Yes
Sptssa	Yes
Spop	Yes
Socs1	Yes
Snrnp27	Yes
Snrnp200	Yes
Snapin	Yes
Smo	Yes
Smdt1	Yes
Smc5	Yes
Slc6a5	Yes
Slc5a7	Yes
Slc52a2	Yes
Slc40a1	Yes
Slc39a8	Yes
Slc25a3	Yes
Ska2	Yes
Shh	Yes
Sgpl1	Yes
Setd5	Yes
Sel1l	Yes
Seh1l	Yes
Sdhb	Yes
Sdha	Yes
Scrib	Yes
Scnn1b	Yes
Scn4a	Yes
Satb1	Yes
Sap130	Yes
Ryr2	Yes
Rwdd3	Yes
Rundc1	Yes
Rsf1	Yes
Rsbn1	Yes
Rrm2	Yes
Rptor	Yes
Rpgrip1l	Yes
Rpa1	Yes
Rnmtl1	Yes
Rnf20	Yes
Rnaseh2c	Yes
Ric8b	Yes
Rgp1	Yes
Rfc1	Yes
Rexo2	Yes
Rest	Yes
Recql4	Yes
Rbsn	Yes
Rbms1	Yes
Rasa3	Yes
Rapsn	Yes
Ranbp2	Yes
Ralgapb	Yes
Rabggta	Yes
Rab5c	Yes
Rab35	Yes
Rab34	Yes
Rab23	Yes
Pyroxd1	Yes
Ptpn23	Yes
Ptpn12	Yes
Ptpmt1	Yes
Ptma	Yes
Pthlh	Yes
Pth1r	Yes
Psph	Yes
Psmd14	Yes
Psen1	Yes
Prpf31	Yes
Prep	Yes
Prdm10	Yes
Ppp6c	Yes
Ppp2r4	Yes
Ppp1r35	Yes
Pparg	Yes
Ppap2b	Yes
Pop4	Yes
Polr3g	Yes
Polr3f	Yes
Polr2h	Yes
Polb	Yes
Pnn	Yes
Plk1	Yes
Pitx2	Yes
Pitrm1	Yes
Pik3c2a	Yes
Pigu	Yes
Pigh	Yes
Pigf	Yes
Pibf1	Yes
Phf11a	Yes
Pgs1	Yes
Pfn1	Yes
Pex26	Yes
Pdxk	Yes
Pdgfrb	Yes
Pde12	Yes
Pdcd2	Yes
Pcx	Yes
Pcsk5	Yes
Pcgf2	Yes
Pbx3	Yes
Pax4	Yes
Patz1	Yes
Pard3	Yes
Palb2	Yes
Otub1	Yes
Orc3	Yes
Orc1	Yes
Ogdh	Yes
Oas1g	Yes
Nxn	Yes
Nutf2	Yes
Nup85	Yes
Ntrk1	Yes
Nsf	Yes
Nrde2	Yes
Nr6a1	Yes
Nol8	Yes
Nme6	Yes
Nhp2	Yes
Ngrn	Yes
Nfatc3	Yes
Nemf	Yes
Ndufs1	Yes
Ndufb8	Yes
Ndufa8	Yes
Nat10	Yes
Nampt	Yes
Nae1	Yes
Nabp2	Yes
Myo18a	Yes
Mybbp1a	Yes
Mtf1	Yes
Mtch2	Yes
Msx1	Yes
Mrps25	Yes
Mrpl51	Yes
Mocs2	Yes
Mllt3	Yes
Mir429	Yes
Mir320	Yes
Mir200a	Yes
Mir145a	Yes
Mir143	Yes
Mir141	Yes
Mettl16	Yes
Memo1	Yes
Med25	Yes
Med22	Yes
Med11	Yes
Mcu	Yes
Mcrs1	Yes
Mbd6	Yes
Mat2a	Yes
Map3k7	Yes
Map2k7	Yes
Lss	Yes
Lrp1	Yes
Lmna	Yes
Lmbrd1	Yes
Lifr	Yes
Lama5	Yes
L3mbtl2	Yes
Krt8	Yes
Krit1	Yes
Klhdc2	Yes
Klf7	Yes
Kifap3	Yes
Kif26b	Yes
Kif20a	Yes
Kif1bp	Yes
Kif1b	Yes
Kdm8	Yes
Kctd15	Yes
Katnb1	Yes
Kars	Yes
Jup	Yes
Jag2	Yes
Ivd	Yes
Ints2	Yes
Ints12	Yes
Ino80b	Yes
Ino80	Yes
Ift88	Yes
Ift140	Yes
Htr2b	Yes
Hspa5	Yes
Hells	Yes
Gyg	Yes
Gtf2b	Yes
Gtf2a1	Yes
Gpx3	Yes
Gps1	Yes
Gpr107	Yes
Gosr2	Yes
Gnpda1	Yes
Gnao1	Yes
Gle1	Yes
Gldc	Yes
Ggps1	Yes
Gfpt1	Yes
Gfi1b	Yes
Gbf1	Yes
Gart	Yes
Gabarapl2	Yes
G3bp2	Yes
Fzd3	Yes
Fyn	Yes
Fus	Yes
Furin	Yes
Frs2	Yes
Flnb	Yes
Fgfr1op	Yes
Fgfr1	Yes
Fgf9	Yes
Fgf8	Yes
Fgf10	Yes
Fdx1	Yes
Fdft1	Yes
Farsa	Yes
Fam210a	Yes
Fam20c	Yes
Fadd	Yes
F10	Yes
Ezr	Yes
Eya4	Yes
Exosc8	Yes
Ewsr1	Yes
Eprs	Yes
Epc2	Yes
Epas1	Yes
Eomes	Yes
Elof1	Yes
Eif2b4	Yes
Ehbp1l1	Yes
Edc4	Yes
Ect2	Yes
Eaf1	Yes
Dynlrb1	Yes
Dynll1	Yes
Dpy30	Yes
Dpp9	Yes
Dpm2	Yes
Dph2	Yes
Dnm1l	Yes
Dnajc9	Yes
Dnajc17	Yes
Dnaaf2	Yes
Dmxl2	Yes
Dmap1	Yes
Dis3	Yes
Dicer1	Yes
Diap3	Yes
Dhx30	Yes
Dhfr	Yes
Derl2	Yes
Ddx55	Yes
Ddx51	Yes
Ddx42	Yes
Ddx41	Yes
Ddost	Yes
Dctn1	Yes
Dcps	Yes
Dcp2	Yes
Dbn1	Yes
Dars2	Yes
Dach1	Yes
Daam1	Yes
Cyfip2	Yes
Ctla2b	Yes
Crispld2	Yes
Cript	Yes
Crb2	Yes
Cr1l	Yes
Cox7c	Yes
Cox4i1	Yes
Cox19	Yes
Coq6	Yes
Coq4	Yes
Commd10	Yes
Coa5	Yes
Cmip	Yes
Cldn1	Yes
Clcf1	Yes
Cir1	Yes
Cinp	Yes
Chtop	Yes
Chst11	Yes
Chrna1	Yes
Chd1	Yes
Cgn	Yes
Cep164	Yes
Cenpo	Yes
Cenph	Yes
Cenpe	Yes
Cdk9	Yes
Cdk8	Yes
Cdipt	Yes
Cdca5	Yes
Cdc26	Yes
Cdc20	Yes
Ccnb1	Yes
Ccdc94	Yes
Cbx4	Yes
Cbx2	Yes
Casz1	Yes
Casq2	Yes
Casc3	Yes
Cacna1s	Yes
Bms1	Yes
Bloc1s2	Yes
Bclaf1	Yes
BC055324	Yes
BC027231	Yes
Bbs10	Yes
Bap1	Yes
Bag3	Yes
B9d2	Yes
Avp	Yes
Atxn7l3	Yes
Atrip	Yes
Atr	Yes
Atp6v1d	Yes
Atp6v1b2	Yes
Atp6v0a1	Yes
Atp5l	Yes
Atp5b	Yes
Atp2a2	Yes
Atp11a	Yes
Atg3	Yes
Asf1a	Yes
Ascc2	Yes
Arpc3	Yes
Arid3a	Yes
Arhgef7	Yes
Ankrd11	Yes
Anapc4	Yes
Anapc15	Yes
Alg2	Yes
Aim1	Yes
Ahcy	Yes
Adsl	Yes
Adar	Yes
Adam23	Yes
Acvr1b	Yes
Acvr1	Yes
Actr8	Yes
Actr6	Yes
Ackr3	Yes
Acbd3	Yes
Acat2	Yes
Abca1	Yes
9130011E15Rik	Yes
4933427D14Rik	Yes
1700067K01Rik	Yes
1110037F02Rik	Yes
Zzef1
Zswim5
Zscan2
Zscan10
Zranb1
Zhx3
Zfyve28
Zfp791
Zfp719
Zfp689
Zfp42
Zfp365
Zfp346
Zfp260
Zfp182
Zdhhc11
Zcchc14
Zbtb4
Zbtb32
Zbed4
Ypel3
Yipf7
Ydjc
Xxylt1
Xpot
Xpnpep1
Xndc1
Wtip
Wsb2
Wnt6
Wnt2b
Wnt10a
Wfdc18
Wdtc1
Wdr37
Wbp5
Vti1a
Vsig8
Vps13a
Uts2b
Usp38
Usp3
Usp24
Usp21
Usp12
Usp11
Usmg5
Ushbp1
Ush1c
Uri1
Unc13b
Unc119
Uhrf2
Uevld
Ubox5
Ublcp1
Ube2u
Ube2o
Ube2j1
Ube2e2
Ube2b
Ubash3a
Txndc5
Twist2
Ttll11
Tst
Tspyl2
Tspan18
Tslp
Trp53rkb
Trmt2a
Trip13
Trem1
Tram2
Tprn
Tpgs2
Tox3
Tomm20l
Tnik
Tnfrsf9
Tmem97
Tmem254b
Tmem189
Tmem184b
Tmem151b
Tmem136
Tmem126a
Tmem108
Tmc6
Tmbim7
Tm9sf4
Tm4sf4
Timp3
Thsd1
Thra
Thpo
Thada
Tgm6
Tff1
Tfec
Tctex1d2
Tcte1
Tcp11
Tchp
Tcf4
Tcf19
Tceal5
Tcaim
Tbkbp1
Tatdn3
Taar2
Syt17
Syt16
Syt1
Sypl
Sycp3
Stxbp5l
Stx16
Stk16
Stard8
Stard10
Stag3
Srrm4
Sra1
Sptssb
Sptbn2
Spopl
Spns2
Spink10
Spg20
Spef1
Sox18
Sostdc1
Sort1
Sorbs2
Snx31
Snx29
Snx27
Snx22
Snph
Snap47
Snai2
Smyd5
Smurf2
Smoc1
Smco2
Smarcd2
Slfn4
Slc9b2
Slc7a13
Slc7a11
Slc6a3
Slc6a14
Slc47a2
Slc45a3
Slc39a5
Slc38a10
Slc29a1
Slc25a4
Slc25a30
Slc25a21
Slc24a4
Slc20a2
Slc1a4
Slc1a3
Slc1a1
Slc16a6
Slc15a3
Slc13a3
Skida1
Sirt4
Sirt3
Sirt1
Sik1
Sh3tc2
Sh3gl2
Sh3bp2
Sh2d5
Sgms1
Sgip1
Sfxn3
Setd6
Setd4
Setbp1
Serpina3c
Serinc3
Sema3f
Selk
Selenbp1
Secisbp2
Sec1
Scn3b
Scarf2
Scarb1
Satb2
Sag
S100a14
Rxfp2
Rufy2
Rtbdn
Rsph9
Rsad1
Rrp8
Rrad
Rora
Rnf38
Rnf216
Rnf183
Rnf144b
Rnf10
Rln3
Rln1
Rlbp1
Ripk3
Rimklb
Rilpl1
Rhbdl3
Rhbdl1
Rfx7
Resp18
Repin1
Reg3g
Reg2
Rdx
Rbp4
Rbm47
Rbm14
Rassf8
Rasgrp4
Rasal2
Ramp1
Ralgps2
Ralb
Rala
Rad21l
Rabl6
Rabl2
Rab5a
Rab43
Rab40c
Rab36
Rab27b
Rab19
Rab15
Pycr1
Pxdc1
Ptprv
Ptpdc1
Ptms
Pth2r
Pth
Ptgr1
Ptdss1
Prom2
Prokr1
Prodh
Prkab2
Prkab1
Primpol
Prelp
Prdm4
Prdm14
Prame
Praf2
Pqlc3
Ppp3r2
Ppp1r9b
Ppp1r42
Ppp1r32
Ppil3
Popdc3
Poln
Pnpla1
Pnmt
Pnck
Plxnb3
Plxna2
Pls3
Plod1
Plekhm1
Plekhg3
Pld5
Plcb2
Plac9a
Pkn1
Pkd2l2
Pkd1l2
Pitx3
Pink1
Pias2
Phtf2
Phpt1
Pfkfb4
Pfdn6
Peli1
Pear1
Pdzd3
Pdpn
Pdk3
Pcsk1
Pcdh18
Pbdc1
Pax7
Patl1
Parp8
Parp12
Parp11
Parp1
Paqr6
Pak1
Padi2
Pacsin3
Pacsin2
Pabpn1l
Pabpc4
P4hb
P2rx6
P2rx4
Oxr1
Ovol1
Otud6b
Otoa
Osm
Osbpl3
Os9
Oplah
Oog2
Olah
Ogfod3
Odf3l2
Ocstamp
Ocm
Ntrk2
Ntn4
Ntf5
Nsg1
Nrcam
Nr1d1
Nptn
Npc2
Npc1
Nos1ap
Nobox
Nmur1
Nmral1
Nme4
Ninj2
Nhlh2
Ngfr
Nfkbil1
Nes
Nedd4l
Ndfip2
Ncs1
Ncald
Nbr1
Nbeal2
Nat1
Nagk
Naga
Nadsyn1
Nacad
Nab2
Naaa
N6amt2
Myt1l
Myrfl
Myoz1
Myo7a
Myo15
Myo10
Myh14
Mybphl
Mxra7
Mturn
Mtss1l
Msantd1
Mrps5
Mrm1
Mrap2
Mpg
Moxd1
Mospd1
Mogs
Mmrn1
Mmp9
Mmp8
Mmp16
Mlec
Mir28a
Mid2
Mid1ip1
Mgl2
Mettl24
Med28
Mdk
Mcf2l
Mcam
Mboat7
Mast2
Masp1
Mas1
Marveld2
Mapkbp1
Mapkapk2
Mapk10
Map3k10
Map3k1
Man2b2
Mad1l1
Macrod2
Lyst
Lyrm9
Lyplal1
Lypd6b
Lypd6
Lypd3
Lsm1
Lrrk1
Lrrc2
Lrrc15
Lpo
Lpin2
Loxl1
Lor
Lonrf3
Lima1
Lhcgr
Lgmn
Lgals7
Leprot
Ldah
Lce3c
Laptm4a
Lamc3
Lamb3
Lama4
Krt31
Krt2
Knstrn
Kng2
Kmo
Klkb1
Klk9
Klk4
Klhl29
Klhl21
Klhl18
Klf17
Klf14
Klc2
Kiss1r
Kdm7a
Kdm4d
Kcnv2
Kcnj9
Kcnj3
Kcnip4
Kcnh3
Jmjd1c
Jam3
Izumo1r
Itsn2
Itm2c
Itga8
Itga2
Isg20
Irf8
Irf7
Iqub
Iqce
Inpp5e
Ildr1
Il33
Il20ra
Il12rb2
Il10rb
Ikzf5
Ikzf3
Igsf11
Igfbp3
Ift80
Ido2
Idh2
Idh1
Iah1
Htr1b
Hspb2
Hsp90aa1
Hsf1
Hmga1
Hirip3
Hipk2
Hfe2
Hecw2
Hectd2
Hdac10
Hbs1l
Hapln1
Hacl1
Hace1
H2-Eb1
H1fx
H1foo
Gtpbp2
Gsto2
Grtp1
Grm8
Grm6
Gpsm2
Gprc5b
Gpr50
Gpr33
Gpr22
Gpr182
Gpr152
Gpnmb
Gpc5
Gpc2
Gp9
Gnpda2
Gng13
Gnb5
Gmnc
Gm684
Gm648
Gm608
Gm5544
Gm13547
Gm12258
Glycam1
Glt8d2
Glg1
Gkn2
Gja8
Gipc3
Gimap6
Ghrhr
Ghr
Ggnbp2
Gfod2
Gdf15
Gbx1
Gbgt1
Gatm
Gata2
Galc
Gad2
Fzd6
Fyb
Fxyd3
Fundc1
Ftsj1
Fshr
Frrs1l
Frrs1
Frmd7
Frmd5
Fpr3
Foxo3
Fnbp1l
Flii
Fkbp5
Fggy
Fgf7
Fcer1g
Fbxw9
Fbxw8
Fbxo9
Fbxo7
Fbxo47
Fbxo41
Fbxo31
Fbxl7
Fbxl16
Fbp2
Fastk
Far2
Fanci
Fan1
Fam96a
Fam73a
Fam63a
Fam53b
Fam49b
Fam210b
Fam20a
Fam175b
Fam161a
Fam151b
Fam13b
Fam134c
Fads1
Fabp1
F7
F2
Exosc3
Exoc3l2
Evl
Evi5
Ethe1
Esyt3
Erp44
Ermp1
Erlin2
Ercc3
Eps8l1
Epdr1
Epb41
Entpd6
Entpd1
Endog
Enc1
Emc10
Elmod1
Elmo3
Elmo1
Ell2
Elfn2
Elf3
Egr1
Efna5
Ecm1
Eci3
Dzank1
Dusp5
Dusp11
Dtnbp1
Dsg1b
Dsc2
Dpyd
Dppa1
Dph6
Dopey2
Dock11
Dnmt3a
Dnase1l2
Dnal4
Dnajc5g
Dnajc28
Dnajc21
Dnajc16
Dnajc14
Dnajb7
Dnajb3
Dnajb12
Dnaja1
Dlg4
Dlg3
Dlg2
Dlec1
Dixdc1
Dhx40
Dhrs2
Dennd1c
Dennd1b
Defb22
Defb14
Def6
Ddhd1
Dcx
Dct
Dcdc2c
Dcbld2
Dcaf11
Dcaf10
Dbndd2
Dapk1
Dap
Dagla
Daam2
D7Ertd443e
D630045J12Rik
D630023F18Rik
D1Pas1
D1Ertd622e
Cyp4b1
Cyp3a11
Cyp2r1
Cyp27b1
Cyp20a1
Cybb
Cyba
Cyb5d2
Cyb5d1
Cwc27
Cttnbp2
Cttn
Ctso
Ctsk
Ctsd
Cts6
Ctnnbip1
Ctdspl2
Ctdsp2
Csf3r
Crym
Crtc3
Crlf3
Creld2
Creb3l1
Cpt2
Cpsf3
Cpe
Cpa2
Cp
Cox7a1
Coro6
Coro1c
Coro1a
Col6a2
Col4a5
Col4a3bp
Col4a3
Col18a1
Cnr1
Cnot6
Cnbd1
Cmtm6
Cmtm5
Cmtm4
Cml5
Clu
Clstn3
Clstn1
Cln6
Clk1
Cldn34b2
Cldn19
Cldn13
Ckap4
Cib2
Chtf18
Chrnb2
Chn1
Chic2
Chd9
Cfap69
Cers5
Celf6
Ceacam16
Cdkn1a
Cdkal1
Cdk19
Cdk14
Cdh10
Cdc34
Cd55b
Cd33
Cd300lg
Cd109
Ccl22
Ccdc77
Ccdc33
Ccdc24
Ccdc18
Ccdc160
Ccdc159
Ccdc134
Ccdc122
Ccdc120
Ccdc109b
Cbx6
Cbx5
Cbln3
Cast
Casp4
Casp12
Caskin2
Caskin1
Card9
Car7
Car4
Cap2
Cand2
Calcoco2
Cacna2d3
Cacna1i
Cacna1b
Cabp1
C9
C3
C1rl
C1qtnf5
C1qtnf2
C1qa
Bzw2
Btrc
Btg2
Btbd9
Brms1
Bpifb5
Bpifb1
Bphl
Bok
Boc
Bmx
BC089597
BC023829
Bbs7
Bbs5
Bbs4
Bbox1
Baz1a
Barx2
Baiap2l2
Baiap2
Bach2
Bach1
B020004J07Rik
Avpi1
AU021092
Atxn3
Atp8b2
Atp5g2
Atp2b1
Atn1
Atf6b
Atf3
Aspm
Asb15
Asb10
Art4
Arsg
Arrb2
Arpc1b
Arl8b
Arl10
Arhgef38
Arhgef15
Arhgef11
Arhgap33
Arhgap22
Aqp6
Apool
Apol7a
Apof
Aph1c
Ap4e1
Ap3s2
Ap3s1
Ap2a2
Anxa9
Anks1b
Ankrd9
Ankrd6
Ankrd27
Amz2
Ampd1
Alox12e
Alg13
Aldoc
Aldh3b1
Aldh3a1
Aldh1b1
Aldh16a1
Ahsa2
Ahrr
Ahnak
Ahcyl1
Ago3
Agl
Agap1
Afmid
Aff3
Afap1l2
Adpgk
Adora2b
Adh5
Adgrf5
Adgrb1
Adcyap1r1
Adcy2
Adap1
Adamts19
Adamts18
Acvr2b
Acvr2a
Actn4
Acsl5
Acsl4
Acsf2
Acot5
Acer1
Acaa1a
Abtb2
Abo
Abi3bp
Abcc2
Abcb9
Abcb6
Abcb11
Abca6
Abca4
A830019P07Rik
A430005L14Rik
5730559C18Rik
5330417C22Rik
4933430I17Rik
4933402N03Rik
4932438H23Rik
4930591A17Rik
4930449E01Rik
4921536K21Rik
3830417A13Rik
3300002A11Rik
3110043O21Rik
3110035E14Rik
2810417H13Rik
2610318N02Rik
1700123O20Rik
1700112E06Rik
1700011A15Rik
1700008O03Rik
1700007G11Rik
1700003F12Rik
1700001C02Rik
1500011B03Rik
1110059G10Rik
1110001J03Rik
